# Supplementary material for: Systematic Analysis of Cell Cycle Effects of Common Drugs Leads to the Discovery of a Suppressive Interaction between Gemfibrozil and Fluoxetine
Source: PLoS One. 2012 May 2;7(5):e36503. doi: 10.1371/journal.pone.0036503 (PMC3342239; doi:10.1371/journal.pone.0036503)
Supplement: Dataset S1 — Searchable spreadsheet of all the primary data, arranged in different worksheets. (XLSX) [file pone.0036503.s006.xlsx]

## Sheet: Explanation
YEAST DNA CONTENT PROJECT - DRUG - MASTER EXPERIMENT LIST
Data and Correlation:	Experimental data, representing mean average values for individual drug treatments, organized by drug name, see below.
INCLUDED Experiments:	List of all individual experiments that were included in the final analysis. Raw .fcs files can be accessed at Cytobank (www.cytobank.org). Requires free registration. Public experiment name: "Yeast DNA Content Project - DRUG - INCLUDED".
EXCLUDED Experiments:	List of individual experiments that were excluded from the final analysis for various reasons, but which may represent valid flow cytometry profiles. Cytobank public experiment name: "Yeast DNA Content Project - DRUG - EXCLUDED".
Explanation of tables:
COLUMN HEADING	VALUE CREATED BY	VALUE CREATED IN	VALUE CREATED AT	DESCRIPTION
Location	Drug panel	panel documentation	n/a	Drug panel well location with appended "D"
Cat #	Drug panel	panel documentation	n/a	Enzo Life Sciences catalogue number
Name	Drug panel	panel documentation	n/a	Drug name
CAS	Drug panel	panel documentation	n/a	Drug CAS number
MW	Drug panel	panel documentation	n/a	Drug MW
Stock conc	Drug panel	panel documentation	n/a	Panel concentration (2 mg/ml throughout)
ID#	Drug panel	panel documentation	n/a
[ ]stock (mM)	MS Excel (user defined)	MS Excel spreadsheet	n/a	Millimolar concentration of panel stock
[ ]f (μM)	MS Excel (user defined)	MS Excel spreadsheet	n/a	Micromolar working concentration for all screens
S1 %G1	MS Excel (user defined)	MS Excel spreadsheet	PivotTable analysis of total included data	Tested in pdr5 snq2 cells (immediately after reseeding), %G1 values
S2 %G1	MS Excel (user defined)	MS Excel spreadsheet	PivotTable analysis of total included data	Tested in pdr5 snq2 cells (dividing), %G1 values
S3 %G1	MS Excel (user defined)	MS Excel spreadsheet	PivotTable analysis of total included data	Tested in PDR5 SNQ2 cells (dividing), %G1 values
COLUMN HEADING	VALUE CREATED BY	VALUE CREATED IN	VALUE CREATED AT	DESCRIPTION
RMS (FL2-A)	FlowJo software	FlowJo workspace & table	application of cell-cycle model	Root mean square of the fit of the cell-cycle model
Freq. G1 (FL2-A)	FlowJo software	FlowJo workspace & table	application of cell-cycle model	Percentage of cells in model G1 peak
Freq. S (FL2-A)	FlowJo software	FlowJo workspace & table	application of cell-cycle model	Percentage of cells in model S peak(s)
Freq. G2 (FL2-A)	FlowJo software	FlowJo workspace & table	application of cell-cycle model	Percentage of cells in model G2 peak
G1 Mean (FL2-A)	FlowJo software	FlowJo workspace & table	application of cell-cycle model	Fluorescence (x-axis) mean of the model G1 peak
G2 Mean (FL2-A)	FlowJo software	FlowJo workspace & table	application of cell-cycle model	Fluorescence (x-axis) mean of the model G2 peak
G1 cv (FL2-A)	FlowJo software	FlowJo workspace & table	application of cell-cycle model	Coefficient of variation of model G1 peak
G2 cv (FL2-A)	FlowJo software	FlowJo workspace & table	application of cell-cycle model	Coefficient of variation of model G2 peak
Freq. sub-G1 (FL2-A)	FlowJo software	FlowJo workspace & table	application of cell-cycle model	Percentage of cells in model sub-G1
Freq. super-G2 (FL2-A)	FlowJo software	FlowJo workspace & table	application of cell-cycle model	Percentage of cells in model super-G2
Ungated count	flow cytometry software	.fcs file	acquisition of flow cytometry data	Count of total events collected during cytometry
Gated count	FlowJo software (user defined)	FlowJo workspace & table	application of FSC-H v. FL2-A gate	Count of contiguous population of events enclosed by the defined gate
Mean (FSC-H)	FlowJo software (user defined)	FlowJo workspace & table	application of statistic	Mean FSC-H value for gated events
Median (FSC-H)	FlowJo software (user defined)	FlowJo workspace & table	application of statistic	Median FSC-H value for gated events
StdDev (FSC-H)	FlowJo software (user defined)	FlowJo workspace & table	application of statistic	Standard deviation of FSC-H values for gated events
%G1	MS Excel (user defined)	MS Excel spreadsheet	transfer of FlowJo tabular data	%G1 = (Freq. G1) / (Freq. G1 + Freq. G2)
FL1/2-A	CellQuest software	.fcs file	acquisition of flow cytometry data	Defines the fluorescence channel to which the Sytox-area parameter is assigned
File name	CellQuest software	.fcs file	acquisition of flow cytometry data	Name of the .fcs (flow cytometry) file
Sample ID	CellQuest software (user defined)	.fcs file	acquisition of flow cytometry data	Internal laboratory standard for experiment identification: drug ("D") or vehicle ("V"), drug plate number (1-8), row letter (A-H), column number (01-12), overnight culture date (YYMMDD), researcher initials, and any modifiers
Corrected Sample ID	researcher	MS Excel spreadsheet	annotation	(If needed) Correction of Sample ID incorrectly entered at time of flow cytometry data acquisition
Sample ID changed?	MS Excel (user defined)	MS Excel spreadsheet	correction of Sample ID	Indicates difference in file Sample ID and corrected Sample ID
Annotation	researcher	MS Excel spreadsheet	annotation	Miscellaneous non-standardized observations on the part of researchers. May pertain to cell plates, cultures, cytometry, data, analysis, and/or researcher decisions/actions.
Include?	researcher and/or MS Excel (user defined)	MS Excel spreadsheet	multiple	Designation of fitness for inclusion in the analysis: "Y", yes; "N", no
Plate ID	MS Excel (user defined) from corrected Sample ID	MS Excel spreadsheet	confirmation of correct Sample ID	Drug panel well location
Growth date	MS Excel (user defined) from corrected Sample ID	MS Excel spreadsheet	confirmation of correct Sample ID	Date of sample overnight culture
Researcher	MS Excel (user defined) from corrected Sample ID	MS Excel spreadsheet	confirmation of correct Sample ID	Researcher initials
Modifiers	MS Excel (user defined) from corrected Sample ID	MS Excel spreadsheet	confirmation of correct Sample ID	Modifiers pertaining to the experiment (e.g. initial time course or SYTOX concentration experiments)
Screen	MS Excel (user defined)	MS Excel spreadsheet	experiment cataloguing	Identifies the data set to which the experiment belongs: "S0", setup & optimization; "S1", JTY2953, primary analysis; "S2", JTY2953, drugs added to dividing cells; "S3", BY4741, drugs added to dividing cells
"Data and Correlation" color coding:
Vehic	DMSO vehicle-only control
Low %G1	Low %G1 results that were more than two standard deviations less than the vehicle-only %G1 mean average; drugs that were ultimately designated as "Low %G1"
High %G1	High %G1 results that were more than two standard deviations greater than the vehicle-only %G1 mean average; drugs that were ultimately designated as "High %G1"
Unquantifiable	Drugs that generated too few quantifiable flow cytometry profiles, or showed extreme deviations in FL2-A values (i.e. unusually low or high DNA content)

## Sheet: Data and Correlation
Drug panel information from Enzo Life Sciences								Experimental data
Location	Cat #	Name	CAS	MW	Stock conc	ID#	[ ]stock (mM)	[ ]f (μM)	S1 %G1	S2 %G1	S3 %G1
D4C11	GR-316	10-hydroxycamptothecin	64439-81-2	364.361	2mg/ml	13	5.48906	54.8906	0.499159
D6G04	DL-421	17- hydroxyprogesterone	68-96-2	330.471	2mg/ml	14	6.05196	60.5196	0.514806
D6B06	DL-376	2',3' - dideoxycytidine	7481-89-2	211.222	2mg/ml	6	9.4687	94.687	0.474199
D5D06	DL-317	3'-azido-3'-deoxythymidine	30516-87-1	267.246	2mg/ml	16	7.48374	74.8374	0.488128
D5E04	DL-325	4-aminosalicylic acid	65-49-6	153.139	2mg/ml	31	13.0601	130.601	0.481027
D5E05	DL-326	5-aminosalicylic acid	89-57-6	153.139	2mg/ml	34	13.0601	130.601	0.479621
D6E02	DL-399	5-fluorouracil	51-21-8	130.079	2mg/ml	42	15.3753	153.753
D4G02	DL-301	Abamectin	71751-41-2	873.1	2mg/ml	3	2.29069	22.9069	0.515981
D5D04	DL-315	Aceclofenac	89796-99-6	354.192	2mg/ml	45	5.64665	56.4665	0.48901
D5C11	DL-312	Acemetacin	53164-05-9	415.834	2mg/ml	49	4.80961	48.0961	0.489361
D2A07	AC-734	Acetylcholine Cl	60-31-1	146.211	2mg/ml	50	13.6789	136.789	0.482726
D5D02	DL-313	Acetylsalicylic acid	50-78-2	180.162	2mg/ml	57	11.1011	111.011	0.490317
D5D03	DL-314	Acipimox	51037-30-0	154.126	2mg/ml	58	12.9764	129.764	0.493278
D3F09	DL-575	Acitretin	55079-83-9	326.4	2mg/ml	599	6.12745	61.2745	0.563234
D3A07	AW8655	Aclarubicin	57576-44-0	811.888	2mg/ml	5	2.46339	24.6339	0.36422		0.431483
D3H06	DL-576	Actarit	18699-02-0	193.2	2mg/ml	67	10.352	103.52	0.520512
D5D05	DL-316	Acycloguanosine	59277-89-3	225.209	2mg/ml	59	8.88066	88.8066	0.4716
D5D10	DL321	Albendazole	54965-21-8	265.336	2mg/ml	61	7.53761	75.3761	0.475013
D5D08	PR-123	Alendronate	121268-17-5	248.09	2mg/ml	62	8.06158	80.6158	0.455983
D4G03	DL-222	Alfacalcidol	41294-56-8	400.651	2mg/ml	63	4.99188	49.9188	0.605933	0.650628	0.469225
D3F05	DL-574	Alfuzosin	81403-80-7	389.4	2mg/ml	610	5.13611	51.3611	0.522899
D5D07	DL-318	Allopurinol	315-30-0	136.114	2mg/ml	65	14.6936	146.936	0.482891
D2D03	AC-812	Alprenolol HCl	13707-88-5	249.356	2mg/ml	69	8.02066	80.2066	0.519585
D8F04	PG-006	Alprostadil	745-65-3	354.491	2mg/ml	74	5.64189	56.4189	0.447434
D5D09	DL-320	Altretamine	645-05-6	210.284	2mg/ml	548	9.51095	95.1095	0.490292
D1C11	DL-570	Amantadine HCl	665-66-7	187.7	2mg/ml	389	10.6553	106.553	0.505256
D4B03	FR-112	Ambroxol	18683-91-5	378.109	2mg/ml	77	5.28948	52.8948	0.529309
D2D07	DL-558	Amfebutamone	34911-55-2	239.748	2mg/ml	742	8.34211	83.4211	0.50161
D5E02	GR-341	Amifostine	20537-88-6	214.225	2mg/ml	79	9.33599	93.3599	0.512017
D3D03	CA-200	Amiloride	2016-88-8	266.1	2mg/ml	85	7.51597	75.1597	0.516171
D2A03	AC-615	Aminophylline	317-34-0	180.167	2mg/ml	86	11.1008	111.008	0.489894
D1B04	AC-105	Amiodarone	1951-25-3	645.324	2mg/ml	96	3.09922	30.9922	0.867822	0.387727
D5H10	DL-580	Amisulpride	71675-85-9	369.5	2mg/ml	476	5.41272	54.1272	0.471264
D6E05	DL-581	Amitriptyline HCl	549-18-8	313.9	2mg/ml	151	6.37146	63.7146	0.418383
D3D04	CA-202	Amlodipine	88150-42-9	408.886	2mg/ml	97	4.89134	48.9134	0.768345	0.673072	0.481042
D2E10	DL-246	Amorolfine	78613-35-1	317.519	2mg/ml	98	6.29883	62.9883	0.840706	0.367085
D2D05	AC-814	Amoxapine	14028-44-5	313.79	2mg/ml	547	6.3737	63.737	0.580552
D8B04	DL-582	Amoxicillin	26787-78-0	365.4	2mg/ml	697	5.47345	54.7345	0.456895
D5E06	DL-327	Ampicillin trihydrate	7177-48-2	349.412	2mg/ml	100	5.72391	57.2391	0.496751
D5E07	DL-328	Ampiroxicam	99464-64-9	447.47	2mg/ml	99	4.46957	44.6957	0.500422
D8G05	DL-532	Amprenavir	161814-49-9	505.638	2mg/ml	101	3.9554	39.554	0.472079
D8E05	DL-583	Amrinone	60719-84-8	187.2	2mg/ml	271	10.6838	106.838	0.474491
D3B11	DL-277	Anagrelide	68475-42-3	256.093	2mg/ml	103	7.80967	78.0967	0.468521
D4G05	DL-144	Anastrozole	120511-73-1	293.374	2mg/ml	104	6.81723	68.1723	0.518003
D4H10	DL-174	Anethole, trans-	104-46-1	148.207	2mg/ml	703	13.4947	134.947	0.525022
D4G04	DL-151	Anethole-trithione (anetholtrithion)	532-11-6	240.367	2mg/ml	110	8.32062	83.2062	0.73537	0.486385
D1H09	AC-439	Aniracetam	72432-10-1	219.242	2mg/ml	113	9.12233	91.2233	0.482781
D2B05	AC-748	Apomorphine r (-)	314-19-2	267.331	2mg/ml	495	7.48137	74.8137	0.482877
D5E08	DL-329	Apramycin	37321-09-8	539.588	2mg/ml	117	3.70653	37.0653	0.449484
D8G06	DL-533	Aprepitant	170729-80-3	534.438	2mg/ml	118	3.74225	37.4225	0.492715
D8F06	PI-146	Argatroban	74863-84-6	508.645	2mg/ml	122	3.93202	39.3202	0.487167
D2G10	DL-178	Aripiprazole	129722-12-9	448.397	2mg/ml	133	4.46034	44.6034	0.854076	0.762355	0.411469
D5E09	NP-016	Artemisinin	63968-64-9	282.34	2mg/ml	134	7.08367	70.8367	0.613364	0.690537	0.499541
D8F08	PR-117	Artesunate	88495-63-0	384.43	2mg/ml	136	5.2025	52.025	0.555932
D8C07	NH-101	Astemizole	68844-77-9	458.584	2mg/ml	137	4.36125	43.6125	0.501327
D4H11	DL-546	Atazanavir	198904-31-3	704.874	2mg/ml	743	2.83739	28.3739	0.52492
D5E10	AC-166	Atenolol	29122-68-7	266.343	2mg/ml	138	7.50911	75.0911	0.453597
D2G07	DL-262	Atovaquone	95233-18-4	366.848	2mg/ml	140	5.45185	54.5185	0.493475
D5E11	DL-332	Atracurium besylate	64228-81-5	929.171	2mg/ml	145	2.15246	21.5246	0.474454
D2A08	AC-735	Atropine sulfate	55-48-1	289.378	2mg/ml	506	6.91138	69.1138	0.473889
D3H09	EI-206	Auranofin	34031-32-8	678.493	2mg/ml	758	2.94771	29.4771	0.709481	0.959384	0.519665
D5F02	DL-333	Azaperone	1649-18-9	327.405	2mg/ml	150	6.10864	61.0864	0.582283
D2G05	DL-572	Azathioprine	446-86-6	277.3	2mg/ml	607	7.21241	72.1241	0.46535
D5F04	DL-335	Azithromycin	83905-01-5	749.004	2mg/ml	155	2.67021	26.7021	0.471448
D5F05	DL-336	Aztreonam	78110-38-0	435.437	2mg/ml	164	4.59309	45.9309	0.489315
D4E09	DL-161	Bambuterol	81732-65-2	367.449	2mg/ml	166	5.44293	54.4293	0.518345
D3H04	EI-165	Benserazide HCl	322-35-0	257.248	2mg/ml	170	7.77459	77.7459	0.513913
D8C05	NA-103	Benzamil HCl	2898-76-2	356.2	2mg/ml	510	5.61482	56.1482	0.493171
D8H11	DL-559	Benzydamine	642-72-8	309.415	2mg/ml	173	6.46382	64.6382	0.479517
D1B03	AC-104	Bepridil	74764-40-2	413	2mg/ml	511	4.84262	48.4262	0.600734	0.636877	0.391153
D5F06	DL-337	Betamethasone	378-44-9	504.601	2mg/ml	177	3.96353	39.6353	0.508475
D1E04	AC-169	Betaxolol HCl	63659-19-8	307.437	2mg/ml	179	6.5054	65.054	0.524549
D4F07	DL-298	Bexarotene	153559-49-0	348.49	2mg/ml	181	5.73905	57.3905	0.546315
D4C02	GR-211	Bezafibrate	41859-67-0	361.829	2mg/ml	183	5.52748	55.2748	0.517044
D4G06	DL-162	Bicalutamide	90357-06-5	430.381	2mg/ml	186	4.64705	46.4705	0.492575
D5F07	DL-338	Bifonazole	60628-96-8	310.402	2mg/ml	200	6.44325	64.4325	0.758244	0.473873
D5F08	DL-339	Bisacodyl	603-50-9	361.401	2mg/ml	207	5.53402	55.3402	0.499095
D2H09	AP-302	Bleomycin sulfate	9041-93-4	1415.58	2mg/ml	210	1.41285	14.1285	0.924223
D2H10	AR-100	Bopindolol malonate	62658-64-4	380.491	2mg/ml	215	5.25636	52.5636	0.517015
D4E08	DL-297	Bortezomib	179324-69-7	384.246	2mg/ml	218	5.20499	52.0499	0.399844
D8G07	DL-534	Bosentan	147536-97-8	551.626	2mg/ml	219	3.62564	36.2564	0.496968
D5F09	DL-340	Bromhexine HCl	611-75-6	376.137	2mg/ml	518	5.31721	53.1721	0.466242
D3F06	D-102	Bromocriptine mesylate	22260-51-1	654.61	2mg/ml	238	3.05525	30.5525	0.529236
D3H07	EI-168	Bumetanide	28395-03-1	364.423	2mg/ml	27	5.48812	54.8812	0.566461
D1D09	DL-571	Buphenine	849-55-8	335.9	2mg/ml	644	5.95415	59.5415	0.51166
D8C06	NA-139	Bupivacaine HCl	14252-80-3	288.437	2mg/ml	30	6.93393	69.3393	0.447042
D5F10	DL-341	Buspirone HCl	33386-08-2	385.514	2mg/ml	252	5.18789	51.8789	0.499025
D2B04	AC-747	Butaclamol (+)	55528-07-9	361.532	2mg/ml	261	5.53201	55.3201	0.534539
D2H02	DL-101	Butenafine	101828-21-1	317.478	2mg/ml	276	6.29964	62.9964	0.404508
D8F10	DL-584	Butoconazole nitrate	64872-77-1	474.8	2mg/ml	37	4.2123	42.123	0.904495	0.47829
D2E05	AC-915	Butyrylcholine Cl	2963-78-2	174.265	2mg/ml	277	11.4768	114.768	0.503842
D5A05	DL-219	Cabergoline	81409-90-7	451.617	2mg/ml	278	4.42853	44.2853	0.496426
D3F11	DM100	Calcifediol	19356-17-3	400.651	2mg/ml	280	4.99188	49.9188	0.544631
D4E04	DL-547	Calcipotriene	112965-21-6	412.618	2mg/ml	281	4.8471	48.471	0.634041	0.375409
D3G02	DM200	Calcitriol	32222-06-3	416.65	2mg/ml	285	4.80019	48.0019	0.565393
D4C04	GR-301	Camptothecin	7689-03-4	348.362	2mg/ml	288	5.74116	57.4116
D2G11	DL-264	Candesartan	139481-59-7	440.465	2mg/ml	298	4.54065	45.4065	0.505955
D5F11	DL-342	Canrenone	976-71-6	340.467	2mg/ml	299	5.87429	58.7429	0.612331	0.649422	0.453245
D1F08	DL-553	Canthaxanthin	514-78-3	564.859	2mg/ml	745	3.54071	35.4071	0.526605
D8H05	DL-585	Capecitabine	154361-50-9	359.4	2mg/ml	39	5.56483	55.6483	0.441511
D3G06	EI-125	Capsaicin	404-86-4	305.421	2mg/ml	310	6.54834	65.4834	0.556284
D3H10	EI-213	Captopril	62571-86-2	217.289	2mg/ml	311	9.20434	92.0434	0.633477	0.436431
D5G02	DL-343	Carbadox	6804-07-5	262.227	2mg/ml	317	7.62699	76.2699	0.414443
D5G04	DL-345	Carbamazepine	298-46-4	236.276	2mg/ml	324	8.46469	84.6469	0.483488
D2E04	AC-912	Carbamyl-beta-methylcholine Cl	590-63-6	161.226	2mg/ml	332	12.405	124.05	0.500426
D2E03	AC-911	Carbamylcholine Cl	51-83-2	147.199	2mg/ml	335	13.5871	135.871	0.505672
D4A06	EI-265	Carbidopa	28860-95-9	226.234	2mg/ml	336	8.8404	88.404	0.481737
D5G03	DL-344	Carboplatin	41575-94-4	337.202	2mg/ml	337	5.93116	59.3116	0.459165
D3A05	AR-112	Carvedilol	72656-09-3	406.486	2mg/ml	338	4.92022	49.2022	0.524957
D2G09	DL-191	Cefepime	88040-23-7	480.568	2mg/ml	339	4.16174	41.6174	0.503831
D5G05	DL-346	Cefoperazone acid	62893-19-0	645.677	2mg/ml	340	3.09752	30.9752	0.486634
D5G06	DL-347	Cefotaxime acid	63527-52-6	455.471	2mg/ml	326	4.39106	43.9106	0.484807
D5G07	DL-348	Ceftazidime	72558-82-8	546.585	2mg/ml	327	3.65909	36.5909	0.48568
D4F09	DL-299	Celecoxib	169590-42-5	381.379	2mg/ml	328	5.24412	52.4412	0.863482	0.298605
D3A06	DL-223	Cerivastatin	145599-86-6	459.563	2mg/ml	329	4.35196	43.5196	0.447498
D4D04	DL-578	Cetirizine 2HCl	83881-52-1	461.8	2mg/ml	668	4.33088	43.3088	0.492276
D5G10	DL-351	Chlorambucil	305-03-3	304.219	2mg/ml	330	6.57421	65.7421	0.455809
D5G08	DL-349	Chloramphenicol	56-75-7	323.135	2mg/ml	331	6.18937	61.8937	0.481759
D5G09	DL-350	Chlormadinone acetate	302-22-7	448.992	2mg/ml	362	4.45442	44.5442	0.577091
D5H02	DL-353	Chloroquine phosphate	50-63-5	319.881	2mg/ml	363	6.25232	62.5232	0.46943
D5G11	DL-352	Chlorpheniramine maleate	113-92-8	274.796	2mg/ml	365	7.27812	72.7812	0.451557
D2B06	AC-749	Chlorpromazine HCl	69-09-0	318.871	2mg/ml	366	6.27212	62.7212	0.277954		0.373407
D8F07	PI-153	Cilastatin	82009-34-5	358.46	2mg/ml	371	5.57942	55.7942	0.483976
D3E04	CA-237	Cilnidipine	132203-70-4	492.533	2mg/ml	372	4.06064	40.6064	0.493787
D8E03	PD-125	Cilostamide	68550-75-4	342.442	2mg/ml	373	5.84041	58.4041	0.498845
D1F02	AC-183	Cimaterol	54239-37-1	219.289	2mg/ml	374	9.12039	91.2039	0.492746
D1H02	AC-280	Cimetidine	51481-61-9	252.343	2mg/ml	379	7.92571	79.2571	0.500226
D8D03	NS-102	Cinanserin	1166-34-3	340.491	2mg/ml	384	5.87387	58.7387	0.455876
D5H04	DL-355	Ciprofloxacin	85721-33-1	331.35	2mg/ml	386	6.03592	60.3592	0.460807
D5H05	NS-112	Citalopram	59729-33-8	324.402	2mg/ml	414	6.1652	61.652	0.453747
D5H06	DL-357	Clarithromycin	81103-11-9	747.973	2mg/ml	426	2.67389	26.7389	0.489329
D2E11	DL-247	Clemastine fumarate	14976-57-9	343.9	2mg/ml	434	5.81564	58.1564	0.660379	0.584645
D1E08	AC-174	Clenbuterol	37148-27-9	277.196	2mg/ml	90	7.21511	72.1511	0.497978
D5H07	DL-358	Climbazole	38083-17-9	292.768	2mg/ml	440	6.83135	68.3135	0.718931	0.833032	0.496192
D5H08	DL-359	Clinafloxacin HCl	105956-99-8	365.795	2mg/ml	444	5.46755	54.6755	0.253818		0.359405
D1A03	A-190	Clindamycin HCl	21462-39-5	424.991	2mg/ml	445	4.70598	47.0598	0.505244
D4G08	DL-102	Clindamycin palmitate	24729-96-2	424.991	2mg/ml	454	4.70598	47.0598	0.503354
D6A02	DL-363	Clobetasol propionate	25122-46-7	466.982	2mg/ml	460	4.28282	42.8282	0.525811
D4G07	DL-180	Clodronate disodium	10596-23-3	244.893	2mg/ml	465	8.16683	81.6683	0.505023
D5A04	DL-103	Clofarabine	123318-82-1	303.682	2mg/ml	4	6.58583	65.8583	0.464876
D3H02	EI-160	Clofibrate	637-07-0	242.705	2mg/ml	466	8.24047	82.4047	0.551748
D5H09	DL-360	Clomiphene citrate	50-41-9	405.972	2mg/ml	467	4.92645	49.2645	0.88035	0.387712
D1D06	AC-152	Clonidine HCl	4205-91-8	266.5	2mg/ml	469	7.50469	75.0469	0.504465
D3E11	CM-112	Clopamide	636-54-4	345.851	2mg/ml	471	5.78284	57.8284	0.525259
D5H11	AC-1290	Clopidogrel sulfate	135046-48-9	321.828	2mg/ml	543	6.21449	62.1449	0.641852	0.719164	0.458609
D3F08	D-108	Clothiapine	2058-52-8	343.881	2mg/ml	19	5.81596	58.1596	0.430507
D3F07	D-107	Clozapine	5786-21-0	326.832	2mg/ml	26	6.11935	61.1935	0.319022		0.436895
D6A04	DL-365	Corticosterone	50-22-6	346.471	2mg/ml	43	5.77249	57.7249	0.512305
D6A05	DL-366	Crotamiton	483-63-6	203.287	2mg/ml	488	9.83833	98.3833	0.503233
D6A08	DL-369	Cyclocytidine HCl	10212-25-6	225.206	2mg/ml	52	8.88077	88.8077	0.483629
D6A06	DL-367	Cyclophosphamide monohydrate	6055-19-2	261.09	2mg/ml	54	7.66021	76.6021	0.501189
D1A05	A-195	Cyclosporin a	59865-13-3	1202.64	2mg/ml	70	1.663	16.63	0.481702
D8H10	DL-136	Cyproheptadine	129-03-3	287.408	2mg/ml	119	6.95874	69.5874	0.426376
D6A07	DL-368	Cyproterone acetate	427-51-0	416.949	2mg/ml	587	4.79675	47.9675	0.597345
D6A09	DL-370	Cytarabine	147-94-4	243.221	2mg/ml	147	8.22297	82.2297	0.476507
D6A10	DL-371	Dacarbazine	4342-03-4	182.186	2mg/ml	184	10.9778	109.778	0.470009
D6A11	DL--372	Danazol	17230-88-5	337.466	2mg/ml	188	5.92652	59.2652	0.880352	0.456729
D4D02	GR-318	Daunorubicin HCl	23541-50-6	527.533	2mg/ml	191	3.79123	37.9123	0.596253
D3H05	EI-166	Debrisoquin sulfate	581-88-4	175.235	2mg/ml	214	11.4132	114.132	0.513327
D2A09	AC-737	Decamethonium 2Br	541-22-0	258.495	2mg/ml	550	7.7371	77.371	0.471818
D6B02	DL-373	Dehydroepiandrosterone	53-43-0	288.434	2mg/ml	258	6.934	69.34	0.633382	0.71861	0.500566
D4C10	GR-314	Delavirdine mesylate	147221-93-0	456.571	2mg/ml	269	4.38048	43.8048	0.487043
D3E07	DL-218	Denbufylline	57076-71-8	320.395	2mg/ml	283	6.2423	62.423	0.51692
D3B05	EI-240	Deprenyl	14611-52-0	223.7	2mg/ml	655	8.94055	89.4055	0.517718
D6B03	DL-154	Desloratadine	100643-71-8	310.83	2mg/ml	291	6.43439	64.3439	0.50034
D3G07	EI-126	Dexamethasone	50-02-2	392.472	2mg/ml	551	5.09591	50.9591	0.504186
D6B04	DL-374	Dextromethorphan HBr	125-69-9	271.406	2mg/ml	301	7.36903	73.6903	0.503133
D4F02	KC-115	Diazoxide	364-98-7	230.674	2mg/ml	322	8.67024	86.7024	0.515933
D8D04	NS-107	Dibenzepine HCl	315-80-0	295.388	2mg/ml	342	6.77077	67.7077	0.479323
D6B05	DL-375	Diclofenac, Na	15307-79-6	296.155	2mg/ml	357	6.75321	67.5321	0.473441
D4G10	DL-302	Didanosine	69655-05-6	236.232	2mg/ml	358	8.46625	84.6625	0.513923
D6B07	DL-377	Diethylstilbestrol	56-53-1	268.359	2mg/ml	360	7.45271	74.5271	0.837763	0.419668
D6B08	DL-378	Diflunisal	22494-42-4	250.204	2mg/ml	361	7.99349	79.9349	0.512354
D8D05	NS-108	Dihydroergocristine mesylate	24730-10-7	611.748	2mg/ml	586	3.26932	32.6932	0.4649
D1D11	AC-164	Dihydroergotamine mesylate	11032-41-0	583.693	2mg/ml	432	3.42646	34.2646	0.526524
D5A06	DL-207	Dilazep	35898-87-4	604.704	2mg/ml	540	3.3074	33.074	0.469982
D3D05	CA-205	Diltiazem	33286-22-5	451	2mg/ml	477	4.43459	44.3459	0.543625
D3C06	PG-008	Dinoprost	551-11-1	354.491	2mg/ml	141	5.64189	56.4189	0.523113
D3B09	PG-007	Dinoprostone	363-24-6	352.475	2mg/ml	262	5.67416	56.7416	0.487014
D2C03	AC-763	Diphenhydramine HCl	147-24-0	255.363	2mg/ml	282	7.83199	78.3199	0.446033
D3G08	EI-127	Dipyridamole	58-32-2	504.638	2mg/ml	314	3.96324	39.6324	0.534821
D3G05	EI-121	Disodium cromoglycate	15826-37-6	512.341	2mg/ml	746	3.90365	39.0365	0.529126
D6B09	DL-379	Disulfiram	97-77-8	296.54	2mg/ml	391	6.74445	67.4445	0.876148	0.466136
D5E03	DL-324	Dl-aminoglutethimide	125-84-8	232.285	2mg/ml	418	8.61012	86.1012	0.475812
Vehic		DMSO vehicle only							0.493824	0.549248	0.432933
D1F03	AC-185	Dobutamine HCl	49745-95-1	301.389	2mg/ml	429	6.63594	66.3594	0.527998
D3H11	EI-216	Docebenone	80809-81-0	326.44	2mg/ml	453	6.12671	61.2671	0.552216
D2F04	DL-250	Docetaxil	114977-28-5	807.9	2mg/ml	84	2.47555	24.7555	0.506611
D3C02	DL-278	Dofetilide	115256-11-6	441.572	2mg/ml	146	4.52927	45.2927	0.551132
D4G11	DL-199	Dolasetron	115956-12-2	324.383	2mg/ml	235	6.16555	61.6555	0.494449
D2B07	AC-751	Domperidone	57808-66-9	425.922	2mg/ml	239	4.6957	46.957	0.504724
D1A06	DL-568	Donepezil HCl	120011-70-3	416	2mg/ml	68	4.80769	48.0769	0.514793
D2H03	DL-200	Dorzolamide	120279-95-0	324.442	2mg/ml	270	6.16443	61.6443	0.499384
D6B10	DL-204	Doxazosin mesylate	77883-43-3	451.486	2mg/ml	439	4.42981	44.2981	0.441713
D6B11	DL-380	Doxifluridine	3094-09-5	246.197	2mg/ml	446	8.12358	81.2358	0.478569
D6C02	DL-181	Doxofylline	69975-86-6	266.259	2mg/ml	33	7.51149	75.1149	0.464669
D4D03	GR-319	Doxorubicin HCl	25316-40-9	580	2mg/ml	66	3.44828	34.4828	0.640456	0.61817
D6C03	DL-381	Doxycycline HCl	24390-14-5	444.445	2mg/ml	94	4.49999	44.9999	0.529644
D8G08	DL-535	Efavirenz	154598-52-4	315.682	2mg/ml	87	6.3355	63.355	0.878813	0.400268
D1E03	DL-564	Emtricitabine	143491-57-0	247.25	2mg/ml	757	8.08899	80.8899	0.481464
D6C04	PI-152	Enalapril	75847-73-3	376.457	2mg/ml	114	5.3127	53.127	0.511465
D4H02	DL-192	Enalaprilat	76420-72-9	348.402	2mg/ml	115	5.74049	57.4049	0.491352
D6C05	DL-383	Enoxacin	74011-58-8	320.326	2mg/ml	120	6.24364	62.4364	0.51215
D6C06	DL-384	Enrofloxacin	93106-60-6	359.404	2mg/ml	135	5.56477	55.6477
D2H08	DL-217	Entacapone	130929-57-6	305.293	2mg/ml	156	6.55109	65.5109	0.50813
D2C09	AC-808	Epinephrine-(+)-tartrate l (-)	51-40-1	169.182	2mg/ml	159	11.8216	118.216	0.48412
D2H05	DL-209	Eprosartan	133040-01-4	424.523	2mg/ml	160	4.71117	47.1117	0.493368
D4D11	DL-236	Ergotamine D-tartrate	379-79-3	581.677	2mg/ml	185	3.43833	34.3833	0.499482
D4B02	FR-111	Ergothioneine	497-30-3	229.303	2mg/ml	194	8.72209	87.2209	0.464355
D3C03	DL-279	Erlotinib	183321-74-6	393.446	2mg/ml	196	5.08329	50.8329	0.527343
D2H04	DL-212	Escitalopram	128196-01-0	324.402	2mg/ml	199	6.1652	61.652	0.496267
D8H03	DL-107	Esmolol	81147-92-4	295.382	2mg/ml	217	6.77089	67.7089	0.458856
D6C08	DL-386	Esomeprazole potassium	119141-88-7	345.423	2mg/ml	240	5.79	57.9	0.52165
D6C09	BL-093	Estradiol	50-28-2	272.391	2mg/ml	244	7.34239	73.4239	0.579618
D6C10	DL-388	Estriol	50-27-1	288.39	2mg/ml	245	6.93505	69.3505	0.534664
D6C11	BL-090	Estrone	53-16-7	270.375	2mg/ml	300	7.39714	73.9714	0.508238
D8E04	PD-130	Etazolate	51022-77-6	289.34	2mg/ml	303	6.91229	69.1229	0.500043
D3G09	EI-128	Ethacrynic acid	58-54-8	303.144	2mg/ml	321	6.59752	65.9752	0.513407
D6C07	DL-385	Ethisterone	434-03-7	312.456	2mg/ml	345	6.4009	64.009	0.461796
D6D02	DL-390	Etidronate 2Na	7414-83-7	204.014	2mg/ml	354	9.80327	98.0327	0.495609
D4C07	GR-307	Etoposide	33419-42-0	588.571	2mg/ml	367	3.39806	33.9806	0.495686
D5A03	DL-544	Etoricoxib	202409-33-4	358.849	2mg/ml	412	5.57337	55.7337	0.511414
D6D03	DL-170	Etretinate	54350-48-0	354.494	2mg/ml	419	5.64185	56.4185	0.557335
D3B08	DL-573	Exemestane	107868-30-4	296.4	2mg/ml	32	6.74764	67.4764	0.567136
D6D05	DL-392	Famciclovir	104227-87-4	321.339	2mg/ml	450	6.22396	62.2396	0.504782
D2E06	AC-925	Famotidine	76824-35-6	337.446	2mg/ml	456	5.92687	59.2687	0.498678
D1A04	DL-567	Felbamate	25451-15-4	238.2	2mg/ml	448	8.39631	83.9631	0.505266
D3E03	CA-236	Felodipine	72509-76-3	384.262	2mg/ml	174	5.20478	52.0478	0.683362	0.609393
D6D06	DL-393	Fenbendazole	43210-67-9	299.354	2mg/ml	10	6.68106	66.8106	0.421176
D6D07	DL-394	Fenbufen	36330-85-5	254.288	2mg/ml	18	7.86509	78.6509	0.57175
D6D10	DL-397	Fenofibrate	49562-28-9	360.841	2mg/ml	35	5.54261	55.4261	0.496838
D6D08	DL-395	Fenoldopam mesylate	67227-56-9	305.764	2mg/ml	81	6.541	65.41	0.533207
D6D09	DL-396	Fenoprofen	31879-05-7	242.277	2mg/ml	88	8.25501	82.5501	0.501566
D3A09	GR-103	Fenretinide	65646-68-6	391.558	2mg/ml	482	5.10779	51.0779	0.604348	0.681068	0.462088
D4E10	DL-186	Fentiazac	18046-21-4	329.808	2mg/ml	107	6.06414	60.6414	0.532938
D6D11	DL-398	Finasteride	98319-26-7	372.556	2mg/ml	109	5.36833	53.6833	0.557959
D1C09	AC-130	Flecainide	54143-56-5	474.4	2mg/ml	112	4.21585	42.1585	0.509381
D6E04	DL-401	Fleroxacin	79660-72-3	369.347	2mg/ml	121	5.41497	54.1497	0.478996
D6E06	DL-403	Floxuridine	50-91-9	246.197	2mg/ml	152	8.12358	81.2358	0.514023
D6E08	DL-405	Flubendazole	31430-15-6	313.291	2mg/ml	153	6.38385	63.8385
D6E10	DL-407	Fluconazole	86386-73-4	306.277	2mg/ml	203	6.53004	65.3004	0.610612	0.711396	0.441429
D1C04	AC-123	Flufenamic acid	530-78-9	281.236	2mg/ml	204	7.11145	71.1145	0.582057
D3A08	B-100	Flumazenil	78755-81-4	303.296	2mg/ml	205	6.59423	65.9423	0.507319
D3D11	CA-225	Flunarizine-2HCl	30484-77-6	477.4	2mg/ml	211	4.18936	41.8936	0.604659	0.761121	0.442256
D6E07	DL-404	Fluocinolone acetonide	67-73-2	452.5	2mg/ml	226	4.41989	44.1989	0.480329
D8D07	NS-140	Fluoxetine HCl	56296-78-7	309.334	2mg/ml	228	6.4655	64.655	0.169838		0.429536
D8D06	NS-109	Fluperlapine	67121-76-0	309.39	2mg/ml	229	6.46434	64.6434	0.5125
D2B08	AC-753	Fluphenazine 2HCl	146-56-5	437.531	2mg/ml	232	4.5711	45.711	0.861992	0.327146
D6E03	DL-400	Flurbiprofen	5104-49-4	244.268	2mg/ml	234	8.18773	81.8773	0.524465
D1B08	AC-116	Fluspirilene	1841-19-6	475.587	2mg/ml	236	4.20533	42.0533	0.864498	0.338488
D6E09	DL-406	Flutamide	13311-84-7	276.217	2mg/ml	237	7.24068	72.4068	0.526249
D4H03	DL-108	Fluvastatin Na	93957-54-1	411.478	2mg/ml	259	4.86053	48.6053	0.46406
D6E11	DL-408	Formestane	566-48-3	302.417	2mg/ml	260	6.61338	66.1338	0.566048
D4H04	DL-155	Fosinopril	98048-97-6	563.677	2mg/ml	267	3.54813	35.4813	0.500903
D6F02	DL-409	Ftorafur	17902-23-7	200.171	2mg/ml	268	9.99146	99.9146	0.51239
D8G11	DL-104	Fulvestrant	129453-61-8	606.786	2mg/ml	272	3.29606	32.9606	0.457876
D3B07	CT-100	Fumagillin	23110-15-8	458.557	2mg/ml	287	4.36151	43.6151	0.517561
D2A04	AC-626	Furafylline	80288-49-9	260.254	2mg/ml	292	7.68479	76.8479	0.463147
D6F03	DL-410	Furosemide	54-31-9	330.749	2mg/ml	294	6.04688	60.4688	0.459271
D3E02	CA-234	Gabapentin	60142-96-3	171.241	2mg/ml	341	11.6794	116.794	0.542681
D3D02	C-115	Galanthamine HBr	1953-04-4	287.362	2mg/ml	348	6.95987	69.5987	0.538394
D3C11	C-112	Gallamine triethiodide	65-29-2	510.831	2mg/ml	352	3.91519	39.1519	0.516236
D6F04	DL-411	Ganciclovir	82410-32-0	255.235	2mg/ml	585	7.83591	78.3591	0.451283
D6F05	DL-412	Gatifloxacin	112811-59-3	375.403	2mg/ml	376	5.3276	53.276	0.335186		0.391492
D3A10	DL-269	Gefitinib	184475-35-2	446.913	2mg/ml	378	4.47514	44.7514	0.53482
D4H05	DL-215	Gemcitabine HCl	95058-81-4	263.203	2mg/ml	392	7.59871	75.9871	0.489937
D6F07	DL-414	Gemfibrozil	25812-30-0	250.341	2mg/ml	394	7.98911	79.8911	0.611453	0.666866	0.510182
D6F06	DL-413	Gentamycin sulfate	1405-41-0	477.606	2mg/ml	398	4.18755	41.8755	0.504712
D2F08	DL-253	Gestrinone	16320-04-0	308.424	2mg/ml	406	6.48457	64.8457	0.608668	0.73605	0.422871
D4H06	DL-243	Ginkgolide a	15291-75-5	408.409	2mg/ml	416	4.89705	48.9705	0.511914
D6F08	DL-415	Gliclazide	21187-98-4	323.417	2mg/ml	433	6.18397	61.8397	0.510505
D6F09	DL-416	Glimepiride	93479-97-1	490.626	2mg/ml	436	4.07642	40.7642	0.480525
D1B11	AC-120	Glipizide	29094-61-9	445.544	2mg/ml	437	4.48889	44.8889	0.577126
D4F03	KC-120	Glyburide	10238-21-8	494.014	2mg/ml	441	4.04847	40.4847	0.53135
D4B08	DL-282	Goserelin acetate	145781-92-6	1269.44	2mg/ml	447	1.5755	15.755	0.485382
D4H07	DL-166	Granisetron	109889-09-0	312.418	2mg/ml	474	6.40168	64.0168	0.485626
D4B09	DL-283	Guaiacol	90-05-1	124.141	2mg/ml	249	16.1108	161.108	0.530689
D6F10	DL-417	Guaifenesin	93-14-1	198.221	2mg/ml	51	10.0898	100.898	0.463295
D1D07	AC-153	Guanabenz acetate	5051-62-7	231.086	2mg/ml	12	8.6548	86.548	0.488389
D2H11	AR-102	Guanfacine HCl	29520-14-7	282.559	2mg/ml	8	7.07818	70.7818	0.495091
D3C07	EI-233	HA1077	103745-39-7	364.3	2mg/ml	457	5.48998	54.8998	0.528656
D1G08	AC-250	Haloperidol HCl	52-86-8	375.874	2mg/ml	78	5.32093	53.2093	0.617419	0.762092	0.462216
D8D02	AC-1053	Harmine	442-51-3	212.253	2mg/ml	127	9.4227	94.227	0.473673
D6F11	DL-418	Hexestrol	84-16-2	270.375	2mg/ml	161	7.39714	73.9714	0.8946	0.481433
D6G02	DL-419	Hydrocortisone	50-23-7	362.47	2mg/ml	189	5.51769	55.1769	0.483476
D6G03	DL-420	Hydrocortisone 21-acetate	50-03-3	404.508	2mg/ml	192	4.94428	49.4428	0.493632
D3C08	C-106	Hydroxytacrine maleate	112964-99-5	214.269	2mg/ml	227	9.33405	93.3405	0.512727
D5A07	DL-213	Ibandronate	114084-78-5	319.234	2mg/ml	230	6.265	62.65	0.473812
D3A11	DL-270	Ibudilast	50847-11-5	230.312	2mg/ml	353	8.68386	86.8386	0.604233	0.698482	0.462187
D3H03	EI-164	Ibuprofen	15687-27-1	206.287	2mg/ml	435	9.69522	96.9522	0.575093
D3B03	DL-548	Idarubicin	58957-92-9	497.506	2mg/ml	253	4.02005	40.2005	0.290967		0.139703
D2C07	AC-806	Idazoxan	79944-56-2	204.23	2mg/ml	395	9.79286	97.9286	0.480157
D4B04	FR114	Idebenone	58186-27-9	338.448	2mg/ml	431	5.90933	59.0933	0.693243	0.47171
D6G05	DL-422	Idoxuridine	54-42-2	354.103	2mg/ml	549	5.64808	56.4808	0.514903
D1D03	AC-142	Ifenprodil	23210-56-2	325.455	2mg/ml	273	6.14525	61.4525	0.610082	0.693589	0.409534
D6G06	DL-423	Ifosfamide	3778-73-2	261.09	2mg/ml	347	7.66021	76.6021	0.48863
D5A10	DL-543	Iloprost	78919-13-8	360.498	2mg/ml	359	5.54788	55.4788	0.480696
D3B02	DL-271	Imatinib	152459-95-5	493.617	2mg/ml	402	4.05173	40.5173	0.519817
D5A08	DL-202	Imipenem	64221-86-9	299.351	2mg/ml	413	6.68112	66.8112	0.486128
D2D04	AC-813	Imipramine HCl	113-52-0	280.417	2mg/ml	428	7.13225	71.3225	0.524383
D6G07	DL-424	Imiquimod	99011-02-6	240.31	2mg/ml	306	8.32257	83.2257	0.484453
D6G08	DL-425	Indapamide	26807-65-8	365.841	2mg/ml	318	5.46685	54.6685	0.510871
D3G10	EI-131	Indomethacin	53-86-1	357.797	2mg/ml	480	5.58977	55.8977	0.519149
D1F10	AC-218	Ipratropium Br	22254-24-6	332.467	2mg/ml	225	6.01563	60.1563	0.507536
D8C04	DL-531	Iproniazid	54-92-2	179.223	2mg/ml	1	11.1593	111.593	0.470105
D8E06	PD-141	Irsogladine maleate	57381-26-7	256.096	2mg/ml	670	7.80958	78.0958	0.471271
D2E08	AC-986	Isoniazid	54-85-3	137.142	2mg/ml	15	14.5834	145.834	0.517697
D2A06	AC-729	Isoproterenol HCl (rac)	51-30-9	211.263	2mg/ml	23	9.46687	94.6687	0.446573
D6G09	DL-426	Itopride HCl	122892-31-3	358.441	2mg/ml	28	5.57972	55.7972	0.501151
D6G10	DL-427	Itraconazole	84625-61-6	705.65	2mg/ml	29	2.83427	28.3427	0.667044	0.751351	0.492911
D1G05	AC-238	Ivermectin	70288-86-7	875.117	2mg/ml	48	2.28541	22.8541	0.536113
D8D09	NS-515	Ketanserin tartrate	74050-98-9	395.437	2mg/ml	71	5.05769	50.5769	0.474834
D3G03	EI-107	Ketoconazole	65277-42-1	531.443	2mg/ml	82	3.76334	37.6334	0.746766	0.840452	0.507269
D4A08	EI-288	Ketoprofen	22071-15-4	254.288	2mg/ml	83	7.86509	78.6509	0.501758
D6G11	EI-288	Ketoprofen+D153	22071-15-4	254.288	2mg/ml	95	7.86509	78.6509	0.494956
D8C08	NH-106	Ketotifen fumarate	34580-14-8	309.433	2mg/ml	116	6.46343	64.6343	0.496039
D2F11	DL-256	Lacidipine	103890-78-4	455.556	2mg/ml	130	4.39024	43.9024	0.515974
D2G04	NA-137	Lamotrigine	84057-84-1	256.096	2mg/ml	131	7.80958	78.0958	0.493275
D4D05	DL-284	Lapatinib	388082-78-8	581.07	2mg/ml	165	3.44192	34.4192	0.564833
D3E09	DL-281	Latanoprost	130209-82-4	432.606	2mg/ml	168	4.62315	46.2315	0.527897
D6H06	DL-433	Leflunomide	75706-12-6	270.213	2mg/ml	176	7.40157	74.0157	0.554629
D4F11	DL-300	Letrozole	112809-51-5	285.311	2mg/ml	180	7.0099	70.099	0.518777
D2D11	AC-891	Levallorphan tartrate	71-82-9	283.417	2mg/ml	190	7.05673	70.5673	0.475769
D6H02	DL-429	Levamisole HCl	16595-80-5	204.296	2mg/ml	212	9.78973	97.8973	0.488482
D4F10	DL-172	Levetiracetam	102767-28-2	170.213	2mg/ml	222	11.75	117.5	0.529486
D8C09	NH-107	Levocabastine HCl	79547-78-7	420.532	2mg/ml	224	4.75588	47.5588	0.468375
D6H04	DL-431	Levodopa	59-92-7	197.192	2mg/ml	251	10.1424	101.424	0.486729
D6H05	DL-432	Levofloxacin HCl	100986-85-4	361.376	2mg/ml	274	5.5344	55.344	0.471155
D6H03	DL-430	Levonorgestrel	797-63-7	312.456	2mg/ml	589	6.4009	64.009	0.508984
D1C08	AC-128	Lidocaine	6108-05-0	270.8	2mg/ml	284	7.38552	73.8552	0.49865
D1A07	A-240	Lincomycin	154-21-2	406.545	2mg/ml	290	4.9195	49.195	0.539251
D2F03	DL-249	Linezolid	165800-03-3	337.354	2mg/ml	289	5.92849	59.2849	0.526174
D6H07	DL-434	Lisinopril	83915-83-7	405.498	2mg/ml	302	4.9322	49.322	0.502039
D3C04	AC-227	Lobeline	90-69-7	337.466	2mg/ml	315	5.92652	59.2652	0.525133
D5B02	DL-138	Lofexidine	21498-08-8	259.137	2mg/ml	325	7.71792	77.1792	0.482799
D6H08	DL-435	Lomefloxacin HCl	98079-52-8	351.356	2mg/ml	154	5.69223	56.9223	0.488636
D5A11	DL-244	Lomerizine HCl	101477-55-8	468.549	2mg/ml	346	4.2685	42.685	0.637685	0.558154
D1A08	A245	Lomofungin	26786-84-5	314.257	2mg/ml	349	6.36422	63.6422	0.494588
D5A09	DL-156	Lomustine	13010-47-4	233.7	2mg/ml	375	8.55799	85.5799	0.45084
D1B07	AC-110	Loperamide	34552-83-5	513	2mg/ml	740	3.89864	38.9864	0.511724
D6H09	DL-436	Loratadine	79794-75-5	382.894	2mg/ml	400	5.22338	52.2338	0.778298	0.44838
D6H10	DL-437	Lorglumide	97964-56-2	459.417	2mg/ml	430	4.35334	43.5334	0.48151
D6H11	DL-438	Losartan potassium	124750-99-8	461.015	2mg/ml	442	4.33825	43.3825	0.486734
D2G03	G-226	Lovastatin	75330-75-5	404.552	2mg/ml	582	4.94375	49.4375	0.747467	0.697651	0.402327
D8H09	DL-540	L-thyroxine [(3-[4-(4-hydroxy-3,5-diiodophenoxy)-3,5-diiodophenyl]-l-alanine]	51-48-9	776.877	2mg/ml	747	2.57441	25.7441	0.486491
D2F06	DL-258	Manidipine	120092-68-4	610.716	2mg/ml	472	3.27484	32.7484	0.554069
D1F06	AR-111	Maprotiline HCl	10347-81-6	277.413	2mg/ml	588	7.20947	72.0947	0.474943
D7A02	DL-439	Mebendazol	31431-39-7	295.3	2mg/ml	75	6.77277	67.7277	0.351528
D2A10	AC-741	Mecamylamine HCl	826-39-1	167.297	2mg/ml	143	11.9548	119.548	0.486345
D7A03	DL-440	Medroxyprogesterone 17-acetate	520-85-4	386.5	2mg/ml	144	5.17464	51.7464	0.534952
D7A04	DL-441	Mefenamic acid	61-68-7	241.292	2mg/ml	149	8.2887	82.887	0.464395
D8G02	S-515	Megestrol acetate	595-33-5	384.52	2mg/ml	580	5.20129	52.0129	0.575364
D3A03	DL-549	Meglumine	3521-84-4	195.217	2mg/ml	182	10.245	102.45	0.50723
D3C05	NS-520	Melatonin	73-31-4	232.285	2mg/ml	187	8.61012	86.1012	0.52931
D8G03	S-520	Melengestrol acetate	2919-66-6	396.531	2mg/ml	223	5.04374	50.4374	0.569092
D4A09	EI-292	Meloxicam	71125-38-7	351.405	2mg/ml	242	5.69143	56.9143	0.501034
D7A05	DL-442	Melphalan	148-82-3	305.207	2mg/ml	247	6.55294	65.5294	0.450153
D1H08	AC-408	Memantine HCl	19982-08-2	179.308	2mg/ml	383	11.154	111.54	0.53167
D4E11	J120	Mephenytoin	50-12-4	218.258	2mg/ml	399	9.16348	91.6348	0.522225
D1G10	AC-277	Mepyramine maleate	59-33-6	285.392	2mg/ml	452	7.0079	70.079	0.494971
D5B03	DL-167	Meropenem	96036-03-2	383.47	2mg/ml	458	5.21553	52.1553	0.495201
D8D11	NS-531	Mesoridazine besylate	32672-69-8	386.582	2mg/ml	463	5.17354	51.7354	0.475518
D2D06	AC-834	Mesulergine HCl	64795-35-3	362.498	2mg/ml	473	5.51728	55.1728	0.547105
D3B10	DL-276	Metformin	657-24-9	129.166	2mg/ml	2	15.484	154.84	0.5157
D7A09	DL-446	Methimazole	60-56-0	114.17	2mg/ml	64	17.5178	175.178	0.473137
D4D06	DL-285	Methyl salicylate	119-36-8	152.151	2mg/ml	73	13.1448	131.448	0.512523
D7A06	DL-443	Methyldopa	555-30-6	211.219	2mg/ml	579	9.46883	94.6883	0.412199
D7A07	DL-444	Methylprednisolone	83-43-2	374.481	2mg/ml	202	5.34072	53.4072	0.481297
D8H02	DL-538	Methysergide	361-37-5	353.468	2mg/ml	208	5.65822	56.5822	0.480286
D2D08	AC-840	Metoclopramide HCl	7232-21-5	299.803	2mg/ml	241	6.67104	66.7104	0.493017
D7A08	DL-445	Metoprolol tartrate	56392-17-7	267.371	2mg/ml	255	7.48023	74.8023	0.491491
D7A10	DL-447	Metronidazole	443-48-1	171.157	2mg/ml	577	11.6852	116.852	0.421857
D4B05	G-233	Mevastatin	73573-88-3	390.524	2mg/ml	297	5.12132	51.2132	0.502249
D2A02	AC-554	Mianserin hcl	21535-47-7	264.374	2mg/ml	305	7.56505	75.6505	0.470667
D7A11	DL-448	Miconazole	22916-47-8	416.137	2mg/ml	309	4.80611	48.0611	0.868666	0.467462
D8F11	S-510	Mifepristone	84371-65-3	429.608	2mg/ml	316	4.65541	46.5541	0.468601
D8G10	SL-230	Miglustat	72599-27-0	219.283	2mg/ml	333	9.12063	91.2063	0.455938
D8E07	PD-152	Milrinone	78415-72-2	211.225	2mg/ml	355	9.46857	94.6857	0.481948
D3E08	DL-131	Miltefosine	58066-85-6	407.579	2mg/ml	369	4.90703	49.0703	0.857496	0.595776
D7B02	DL-449	Minocycline HCl	10118-90-8	457.488	2mg/ml	390	4.3717	43.717	0.509786
D4F04	KC-125	Minoxidil	38304-91-5	209.253	2mg/ml	404	9.55782	95.5782	0.521708
D8F05	PG-051	Misoprostol	59122-46-2	382.545	2mg/ml	405	5.22814	52.2814	0.498813
D4C08	GR-311	Mitomycin c	50-07-7	334.335	2mg/ml	387	5.98203	59.8203	0.272593		0.399423
D7B03	DL-450	Mitoxantrone 2HCl	65271-80-9	444.492	2mg/ml	422	4.49952	44.9952
D3F02	CN-244	Molsidomine	25717-80-0	242.236	2mg/ml	455	8.2564	82.564	0.54272
D3B04	DL-273	Montelukast	158966-92-8	586.199	2mg/ml	459	3.41181	34.1181	0.531772
D1A02	DL-552	Moroxydine HCl	3160-91-6	207.664	2mg/ml	748	9.63092	96.3092	0.495565
D4A04	DL-577	Moxifloxacin HCl	151096-09-2	437.9	2mg/ml	286	4.56725	45.6725	0.211688		0.401597
D7B05	DL-452	Myclobutanil	88671-89-0	288.783	2mg/ml	468	6.92563	69.2563	0.667351	0.765617	0.535741
D5A02	DL-545	Mycophenolate mofetil	128794-94-5	433.506	2mg/ml	11	4.61355	46.1355	0.512739
D1A09	A-249	Mycophenolic acid	24280-93-1	320.345	2mg/ml	481	6.24326	62.4326	0.540112
D7B07	DL-454	Nabumetone	42924-53-8	228.294	2mg/ml	22	8.76065	87.6065	0.534888
D7B06	DL-453	Nadifloxacin	124858-35-1	360.389	2mg/ml	484	5.54956	55.4956	0.281342		0.429963
D1D04	AC-144	Naftopidil 2HCl	57149-07-2	392.502	2mg/ml	485	5.09551	50.9551	0.564425
D2E02	AC-893	Nalbuphine HCl	59052-16-3	357.454	2mg/ml	427	5.59513	55.9513	0.469107
D8C11	NO-102	Naloxonazine 2HCl	82824-01-9	650.782	2mg/ml	38	3.07323	30.7323	0.45572
D8C10	NO-101	Naloxone HCl	357-08-4	327.384	2mg/ml	486	6.10904	61.0904	0.487561
D1H06	AC-322	Naltrexone HCl	16676-29-2	341.411	2mg/ml	46	5.85805	58.5805	0.508918
D2D09	AC-858	Naltriben methanesulfonate hydrate	111555-58-9	511.6	2mg/ml	489	3.9093	39.093	0.450001
D2C06	AC-770	Naltrindole HCl	111469-81-9	414.509	2mg/ml	490	4.82499	48.2499	0.504147
D7B08	DL-455	Naphazoline HCl	835-31-4	210.281	2mg/ml	491	9.51108	95.1108	0.455688
D3G11	EI-133	Naproxen	22204-53-1	230.266	2mg/ml	492	8.68561	86.8561	0.514397
D2A05	DL-561	nateglinide	105816-04-4	317.432	2mg/ml	566	6.30056	63.0056	0.488823
D4H08	DL-105	Nedaplatin	95734-82-0	303.188	2mg/ml	493	6.59657	65.9657	0.544574
D7B09	DL-456	Nefazodone	83366-66-9	470.019	2mg/ml	72	4.25515	42.5515	0.720704	0.687999	0.421875
D7F09	DL-566	Nelfinavir Mesylate	159989-64-7	663.902	2mg/ml	623	3.01249	30.1249	0.487284
D3H08	EI-180	Neomycin sulfate	1405-10-3	614.655	2mg/ml	494	3.25386	32.5386	0.495235
D2A11	AC-743	Neostigmine Br	114-80-7	223.297	2mg/ml	496	8.95666	89.5666	0.485404
D1G07	DL-554	Nialamide	51-12-7	298.347	2mg/ml	749	6.70359	67.0359	0.512046
D1B05	AC-108	Nicardipine	54527-84-3	516	2mg/ml	497	3.87597	38.7597	0.500463
D1E02	AC-165	Nicergoline	27848-84-6	484.397	2mg/ml	575	4.12884	41.2884	0.480638
D4F06	KC-152	Nicorandil	65141-46-0	211.179	2mg/ml	574	9.47066	94.7066	0.516026
D3D06	CA-210	Nifedipine	21829-25-4	346.343	2mg/ml	573	5.77463	57.7463	0.551438
D5B04	DL-205	Nifekalant HCl	130636-43-0	405.458	2mg/ml	503	4.9327	49.327	0.479502
D7B10	DL-457	Niflumic acid	4394-00-7	282.224	2mg/ml	504	7.08657	70.8657	0.504892
D3D10	CA-216	Niguldipine HCl	113317-61-6	646.2	2mg/ml	128	3.09502	30.9502	0.684245	0.388562
D4A07	EI-287	Nimesulide	51803-78-2	308.315	2mg/ml	129	6.48687	64.8687	0.580358
D3D07	CA-211	Nimodipine	66085-59-4	418.451	2mg/ml	142	4.77954	47.7954	0.52124
D2F10	DL-255	Nisoldipine	63675-72-9	388.424	2mg/ml	505	5.14901	51.4901	0.604716	0.586924
D1F07	AC-194	Nisoxetine HCl	57754-86-6	271.362	2mg/ml	507	7.37022	73.7022	0.511237
D3D08	CA-212	Nitrendipine	39562-70-4	360.37	2mg/ml	508	5.54985	55.4985	0.471704
D2C11	AC-810	Norepinephrine-(+)-tartrate l (-)	50-40-1	319.271	2mg/ml	741	6.26428	62.6428	0.511999
D7B11	DL-458	Norethindrone	68-22-4	298.429	2mg/ml	163	6.70176	67.0176	0.552001
D7C02	DL-459	Norfloxacin	70458-96-7	319.339	2mg/ml	178	6.26295	62.6295	0.454825
D1A10	A-256	Novobiocin Na	1476-53-5	612.639	2mg/ml	513	3.26456	32.6456	0.513254
D7C03	DL-460	Nystatin	1400-61-9	926.118	2mg/ml	198	2.15955	21.5955	0.665298	0.699428	0.548927
D5B05	DL-309	Octreotide	83150-76-9	1019.26	2mg/ml	206	1.96221	19.6221	0.47815
D7C04	DL-461	Ofloxacin	82419-36-1	361.376	2mg/ml	515	5.5344	55.344	0.504583
D2G02	DL-257	Olanzapine	132539-06-1	312.44	2mg/ml	516	6.40123	64.0123	0.527268
D2F09	DL-254	Olmesartan	144689-63-4	558.599	2mg/ml	519	3.58039	35.8039	0.516435
D2F05	DL-251	Olopatadine	113806-05-6	337.422	2mg/ml	246	5.92729	59.2729	0.43114
D7C05	DL-106	Oltipraz	64224-21-1	226.342	2mg/ml	520	8.83617	88.3617	0.503144
D7C06	DL-462	Omeprazole	73590-58-6	345.423	2mg/ml	521	5.79	57.9	0.486181
D8D08	NS-145	Ondansetron	99614-01-4	293.372	2mg/ml	263	6.81729	68.1729	0.462598
D6A03	AC-1386	Orphenadrine citrate	4682-36-4	461.5	2mg/ml	17	4.33369	43.3369	0.521589
D5B06	DL-194	Oseltamivir	196618-13-0	312.413	2mg/ml	522	6.40179	64.0179	0.471622
D3E10	CM-109	Ouabain	11018-89-6	728.8	2mg/ml	279	2.74424	27.4424	0.520889
D7C09	DL-465	Oxacillin sodium monohydrate	7240-38-2	400.436	2mg/ml	293	4.99455	49.9455	0.486445
D4H09	DL-303	Oxaliplatin	61825-94-3	397.302	2mg/ml	524	5.03396	50.3396	0.493069
D3G04	EI-114	Oxatomide	60607-34-3	426.566	2mg/ml	525	4.6886	46.886	0.83562	0.790971	0.433451
D7C07	DL-463	Oxcarbazepine	28721-07-5	252.275	2mg/ml	526	7.92785	79.2785	0.50274
D7C10	DL-466	Oxfendazole	53716-50-0	315.353	2mg/ml	527	6.3421	63.421	0.535669
D7C11	DL-467	Oxibendazole	20559-55-1	249.272	2mg/ml	528	8.02338	80.2338	0.480978
D7C08	DL-464	Oxiconazole nitrate	64211-46-7	429.136	2mg/ml	529	4.66053	46.6053	0.852953	0.396958
D3C09	C-109	Oxotremorine sesquifumarate	17360-35-9	206.29	2mg/ml	344	9.69509	96.9509	0.541779
D1D02	AC-138	Oxymetazoline HCl	2315-02-8	260.382	2mg/ml	350	7.68101	76.8101	0.511366
D2H07	EI-378	Ozagrel	82571-53-7	228.253	2mg/ml	750	8.76221	87.6221	0.470533
D5B07	DL-196	Pamidronic acid	40391-99-9	235.071	2mg/ml	531	8.50806	85.0806	0.475506
D1G04	AC-232	Pancuronium Br	15500-66-0	572.879	2mg/ml	532	3.49114	34.9114	0.487109
D7D02	DL-468	Pantoprazole	102625-70-7	383.376	2mg/ml	388	5.2168	52.168	0.484087
D8H04	DL-123	Pantothenic acid	79-83-4	219.24	2mg/ml	533	9.12244	91.2244	0.484251
D7D03	NS-710	Paroxetine HCl	110429-49-8	329.375	2mg/ml	534	6.07211	60.7211	0.387265		0.468306
D7D04	DL-470	Pazufloxacin	127045-41-4	318.307	2mg/ml	393	6.28324	62.8324	0.473985
D7D05	DL-471	Pefloxacine mesylate	149676-40-4	333.366	2mg/ml	535	5.99942	59.9942	0.465382
D7D06	DL-472	Penciclovir	39809-25-1	253.263	2mg/ml	536	7.89694	78.9694	0.461276
D7D08	DL-474	Pencillin v potassium	132-98-9	349.388	2mg/ml	537	5.72429	57.2429	0.461241
D4E07	PR-118	Pentamidine	100-33-4	340.429	2mg/ml	408	5.87494	58.7494	0.520556
D7D07	DL-473	Pentoxifylline	6493-05-6	278.313	2mg/ml	538	7.18614	71.8614	0.487283
D2B09	AC-755	Pergolide mesylate	66104-23-2	314.496	2mg/ml	415	6.35937	63.5937	0.488953
D3E05	CA-305	Phenoxybenzamine HCl	63-92-3	340.3	2mg/ml	417	5.87717	58.7717	0.513753
D1C02	AC-121	PhentolamineHCl	73-05-2	317.8	2mg/ml	420	6.29327	62.9327	0.504811
D7D09	DL-475	Phenylbutazone	50-33-9	308.383	2mg/ml	541	6.48543	64.8543	0.499386
D8H06	DL-225	Phenylpropanolamine	14838-15-4	151.21	2mg/ml	542	13.2266	132.266	0.465815
D1C06	AC-125	Phenytoin	57-41-0	252.275	2mg/ml	546	7.92785	79.2785	0.534852
D1G06	AC-241	Physostigmine sulfate	64-47-1	275.354	2mg/ml	41	7.26339	72.6339	0.472105
D8F09	RA-104	Picotamide	32828-81-2	376.419	2mg/ml	92	5.31323	53.1323	0.4588
D1F09	AC-214	Pilocarpine HCl	54-71-7	208.262	2mg/ml	102	9.60327	96.0327	0.52609
D1B06	AC-109	Pimozide	2062-78-4	461.56	2mg/ml	425	4.33313	43.3313	0.849677	0.344056
D1B10	AC-118	Pinacidil	85371-64-8	245.33	2mg/ml	53	8.15229	81.5229	0.509547
D1E11	AC-181	Pindolol	13523-86-9	248.328	2mg/ml	125	8.05387	80.5387	0.51508
D4D07	GR-240	Pioglitazone	112529-15-4	356.447	2mg/ml	162	5.61093	56.1093	0.477183
D7D10	DL-476	Piperacillin	61477-96-1	517.565	2mg/ml	571	3.86425	38.6425	0.46182
D1F11	AC-220	Pirenzepine 2HCl	28797-61-7	351.412	2mg/ml	158	5.69133	56.9133	0.533519
D1G09	AC-259	Piribedil HCl	78213-63-5	298.347	2mg/ml	312	6.70359	67.0359	0.532224
D4A03	EI-219	Piroxicam	36322-90-4	331.353	2mg/ml	169	6.03587	60.3587	0.504869
D4C05	GR-305	Plicamycin	18378-89-7	1085.17	2mg/ml	570	1.84303	18.4303	0.513057
D1E05	AC-171	Practolol	6673-35-4	266.343	2mg/ml	126	7.50911	75.0911	0.505522
D5B08	DL-197	Pramipexole	104632-26-0	211.331	2mg/ml	172	9.46382	94.6382	0.479922
D4D08	DL-287	Pranlukast	103177-37-3	481.515	2mg/ml	209	4.15355	41.5355	0.560838
D7E02	DL-478	Pranoprofen	52549-17-4	255.276	2mg/ml	409	7.83466	78.3466	0.479286
D3F03	CR110	Pravadoline	92623-83-1	378.475	2mg/ml	410	5.28436	52.8436	0.594239
D7D11	DL-477	Pravastatin lactone	NA	406.524	2mg/ml	591	4.91976	49.1976	0.451043
D7E10	DL-486	Praziquantel	55268-74-1	312.415	2mg/ml	553	6.40173	64.0173	0.44122
D1D05	AC-146	Prazosin HCl	19216-56-9	419.8	2mg/ml	554	4.76417	47.6417	0.486603
D7E03	DL-479	Prednisolone	50-24-8	360.454	2mg/ml	555	5.54855	55.4855	0.465765
D7E07	DL-483	Prednisone	53-03-2	358.438	2mg/ml	556	5.57976	55.7976	0.495848
D7E08	DL-484	Pregnenolone	145-13-1	316.488	2mg/ml	557	6.31936	63.1936	0.586032
D7E09	DL-485	Primaquine phosphate	63-45-6	259.354	2mg/ml	592	7.71146	77.1146	0.461321
D1C07	AC-127	Procainamide	614-39-1	271.8	2mg/ml	559	7.35835	73.5835	0.493998
D7E05	DL-481	Procarbazine HCl	366-70-1	221.305	2mg/ml	560	9.03731	90.3731	0.489728
D1E09	AC-175	Procaterol hcl	62929-91-3	290.365	2mg/ml	561	6.88787	68.8787	0.525921
D7E04	DL-480	Progesterone	57-83-0	314.472	2mg/ml	590	6.35987	63.5987	0.606966	0.693275	0.500951
D2C04	AC-765	Promethazine HCl	58-33-3	284.426	2mg/ml	563	7.0317	70.317	0.203912		0.437364
D1F04	AC-189	Pronethalol HCl	51-02-5	229.325	2mg/ml	564	8.72126	87.2126	0.502454
D1C05	AC-124	Propafenone	54063-53-5	341.5	2mg/ml	565	5.85652	58.5652	0.488716
D1H11	AC-508	Propofol	2078-54-8	178.277	2mg/ml	593	11.2185	112.185	0.510787
D7F11	ST-405	Propranolol	3506-09-0	259.351	2mg/ml	568	7.71155	77.1155	0.476912
D3A04	AR-107	Propranolol HCl s(-)	839971	295.8	2mg/ml	596	6.76133	67.6133	0.53926
D7E06	DL-482	Prothionamide	14222-60-7	180.273	2mg/ml	598	11.0943	110.943	0.482087
D4C09	GR-312	Puromycin 2HCl	58-58-2	544.4	2mg/ml	600	3.67377	36.7377	0.499751
D7E11	DL-487	Pyrantel pamoate	22204-24-6	594.692	2mg/ml	602	3.36309	33.6309	0.464318
D2D02	DL-557	Quetiapine fumarate	111974-72-2	883.107	2mg/ml	751	2.26473	22.6473	0.499263
D7F02	DL-488	Quinacrine 2HCl dihydrate	83-89-6	399.968	2mg/ml	604	5.0004	50.004	0.528768
D7F03	DL-489	Quinapril HCl	82586-55-8	438.528	2mg/ml	606	4.56071	45.6071	0.482071
D1C03	AC-122	Quinine	6119-47-7	360.9	2mg/ml	595	5.5417	55.417	0.500101
D7F04	DL-159	Racecadotril	81110-73-8	385.486	2mg/ml	597	5.18826	51.8826	0.509476
D2B10	AC-757	Raclopride l-tartrate s(-)	84225-95-6	347.244	2mg/ml	603	5.75963	57.5963	0.521169
D4C03	GR243	Raloxifene HCl	82640-04-8	473.596	2mg/ml	609	4.22301	42.2301	0.508161
D7F06	DL-491	Ramipril	87333-19-5	416.522	2mg/ml	611	4.80167	48.0167	0.481537
D2C05	AC-766	Ranitidine HCl	66357-59-3	314.409	2mg/ml	613	6.36114	63.6114	0.50056
D7F05	DL-490	Ranolazine 2HCl	95635-56-6	427.548	2mg/ml	601	4.67783	46.7783	0.445323
D1A11	A-275	Rapamycin	53123-88-9	914.197	2mg/ml	608	2.18771	21.8771	0.70125	0.788129	0.625186
D7F07	DL-147	Rebamipide	90098-04-7	370.795	2mg/ml	612	5.39381	53.9381	0.473019
D3F10	D-111	Remoxipride	73220-03-8	371.277	2mg/ml	615	5.38681	53.8681	0.524757
D4B10	GR-100	Retinoic acid	302-79-4	300.445	2mg/ml	617	6.65679	66.5679	0.523532
D7F08	DL-492	Ribavirin	36791-04-5	244.209	2mg/ml	619	8.18972	81.8972	0.480511
D5C03	DL-148	Ricobendazole	54029-12-8	281.336	2mg/ml	621	7.10895	71.0895	0.485285
D4C06	GR-306	Rifampicin	38776-75-9	822.961	2mg/ml	760	2.43025	24.3025	0.501642
D5B10	NP-526	Rifamycin sv	6998-60-3	696.779	2mg/ml	584	2.87035	28.7035	0.4774
D1D08	AC-154	Rilmenidine hemifumarate	54187-04-1	180.252	2mg/ml	629	11.0956	110.956	0.483129
D1H10	AC-501	Riluzole HCl	1744-22-5	234.201	2mg/ml	631	8.53967	85.3967	0.550845
D7F10	DL-494	Rimantadine HCl	1501-84-4	179.308	2mg/ml	605	11.154	111.54	0.484411
D5B11	DL-198	Risedronic acid	105462-24-6	283.116	2mg/ml	618	7.06425	70.6425	0.463271
D2B11	AC-758	Risperidone	106266-06-2	410.496	2mg/ml	622	4.87216	48.7216	0.471843
D4D09	DL-288	Rivastigmine	123441-03-2	250.344	2mg/ml	626	7.98902	79.8902	0.503967
D5C02	DL-187	Rocuronium bromide	119302-91-9	529.79	2mg/ml	630	3.77508	37.7508	0.478892
D4D10	DL-289	Rofecoxib	162011-90-7	314.363	2mg/ml	633	6.36208	63.6208	0.535615
D8E08	PD-175	Rolipram	61413-54-5	275.351	2mg/ml	635	7.26347	72.6347	0.49683
D1C10	DL-569	Rosiglitazone maleate	155141-29-0	473.5	2mg/ml	545	4.22386	42.2386	0.573912
D7G02	DL-496	Roxatidine acetate HCl	93793-83-0	348.446	2mg/ml	637	5.73977	57.3977	0.461349
D7G03	DL-497	Roxithromycin	80214-83-1	837.067	2mg/ml	639	2.38929	23.8929	0.472445
D7G04	DL-498	Rufloxacin	106017-08-7	363.414	2mg/ml	641	5.50337	55.0337	0.465688
D1E10	AC-176	Salbutamol sulfate	51022-70-9	239.317	2mg/ml	643	8.35711	83.5711	0.534728
D5C09	DL-210	Salmeterol	89365-50-4	415.578	2mg/ml	645	4.81257	48.1257	0.471948
D7G05	DL-499	Sarafloxacin HCl	91296-87-6	385.374	2mg/ml	647	5.18977	51.8977	0.443627
D7G07	DL-501	Scopolamine HBr	114-49-8	303.361	2mg/ml	649	6.5928	65.928	0.463848
D7G06	DL-500	Scopolamine n-butylbromide	149-64-4	360.478	2mg/ml	651	5.5482	55.482	0.48826
D7G08	DL-502	Secnidazole	3366-95-8	185.184	2mg/ml	653	10.8001	108.001	0.480185
D2G08	DL-208	Sertaconazole	99592-32-2	437.778	2mg/ml	657	4.56852	45.6852	0.86884	0.299763
D7G09	DL-503	Sibutramine HCl	125494-59-9	279.856	2mg/ml	620	7.14652	71.4652	0.515703
D8E09	PD-179	Siguazodan	115344-47-3	284.323	2mg/ml	628	7.03425	70.3425	0.492614
D2G06	DL-261	Sildenafil	139755-83-2	474.586	2mg/ml	634	4.2142	42.142	0.503035
D4B06	G-244	Simvastatin	79902-63-9	418.579	2mg/ml	638	4.77808	47.7808	0.879483	0.353976
D2H06	DL-119	Sodium phenylacetate	114-70-5	158.134	2mg/ml	752	12.6475	126.475	0.487451
D4A11	EI320	Sodium phenylbutyrate	1716-12-7	186.188	2mg/ml	753	10.7418	107.418	0.490805
D1F05	AC-192	Sotalol HCl	959-24-0	272.369	2mg/ml	616	7.34298	73.4298	0.534938
D7G10	DL-149	Sparfloxacin	110871-86-8	392.409	2mg/ml	624	5.09672	50.9672	0.365712		0.45979
D1B02	A-280	Spectinomycin	21736-83-4	332.357	2mg/ml	632	6.01763	60.1763	0.485195
D2C08	AC-807	Spiperone	749-02-0	395.481	2mg/ml	636	5.05713	50.5713	0.484111
D7G11	DL-504	Spironolactone	52-01-7	416.584	2mg/ml	640	4.80095	48.0095	0.531263
D7H02	DL-505	Stanozolol	10418-03-8	328.502	2mg/ml	648	6.08824	60.8824	0.800962	0.496675
D7H03	DL-506	Streptomycin sulfate	3810-74-0	581.585	2mg/ml	650	3.43888	34.3888	0.478482
D2B02	AC-745	Strychnine HCl	1421-86-9	334.422	2mg/ml	652	5.98047	59.8047	0.497155
D8H07	DL-234	Succinylcholine	306-40-1	290.406	2mg/ml	654	6.88691	68.8691	0.466864
D5C04	DL-176	Sulbactam	68373-14-8	233.245	2mg/ml	656	8.57469	85.7469	0.476971
D7H05	DL-508	Sulfadiazine	68-35-9	250.281	2mg/ml	658	7.99102	79.9102	0.520823
D7H06	DL-509	Sulfadimethoxine	122-11-2	310.334	2mg/ml	659	6.44467	64.4467	0.479683
D7H04	DL-507	Sulfadoxine	2447-57-6	310.334	2mg/ml	660	6.44467	64.4467	0.473795
D7H07	DL-510	Sulfasalazine	599-79-1	398.4	2mg/ml	661	5.02008	50.2008	0.517435
D4E02	DL-291	Sulindac	38194-50-2	356.419	2mg/ml	662	5.61137	56.1137	0.521245
D2C02	AC-760	Sulpiride s (-)	23672-07-3	341.432	2mg/ml	663	5.85768	58.5768	0.482128
D5D11	DL-565	Sumatriptan Succinate	103628-48-4	413.496	2mg/ml	76	4.8368	48.368	0.456859
D4B07	G-430	Suramin sodium	129-46-4	1291.25	2mg/ml	664	1.54889	15.4889	0.444628
D3C10	C-110	Tacrine HCl	1684-40-8	198.27	2mg/ml	665	10.0873	100.873	0.54061
D8G04	S-650	Tamoxifen citrate	54965-24-1	371.527	2mg/ml	666	5.38319	53.8319	0.895555	0.385308
D7H08	DL-160	Tamsulosin HCl	106463-17-6	408.521	2mg/ml	667	4.89571	48.9571	0.506647
D8G09	DL-536	Taurocholic acid, sodium salt hydrate	81-24-3	515.715	2mg/ml	669	3.87811	38.7811	0.49132
D7B04	T-104	Taxol	33069-62-6	853.929	2mg/ml	671	2.34212	23.4212	0.481409
D1G02	AC-221	Telenzepine 2HCl	147416-96-4	370.477	2mg/ml	672	5.39845	53.9845	0.497777
D7H09	DL-511	Telmisartan	144701-48-4	514.633	2mg/ml	673	3.88627	38.8627	0.542619
D8A04	DL-190	Temozolomide	85622-93-1	194.154	2mg/ml	674	10.3011	103.011	0.479905
D8A03	DL-169	Tenatoprazole	113712-98-4	346.411	2mg/ml	675	5.77349	57.7349	0.486397
D7H10	DL-512	Tenoxicam	59804-37-4	337.378	2mg/ml	676	5.92806	59.2806	0.46928
D7H11	DL-513	Terazosin HCl	63590-64-7	387.442	2mg/ml	677	5.16206	51.6206	0.504049
D4A10	EI-318	Terbinafine HCl	91161-71-6	291.44	2mg/ml	759	6.86247	68.6247	0.499907
D2E07	AC-928	Terfenadine	50679-08-8	471.689	2mg/ml	678	4.24008	42.4008	0.775885	0.323878
D8A02	DL-514	Tetracycline	60-54-8	444.445	2mg/ml	680	4.49999	44.9999	0.471397
D5H03	T-115	Thalidomide	50-35-1	258.236	2mg/ml	681	7.74486	77.4486	0.463576
D5C05	DL-143	Thiamphenicol glycinate	2393-92-2	413.279	2mg/ml	682	4.83934	48.3934	0.477887
D8E02	NS-835	Thioridazine HCl	130-61-0	370.583	2mg/ml	683	5.3969	53.969	0.728511	0.469272
D8A05	DL-206	Tibolone	5630-53-5	312.456	2mg/ml	684	6.4009	64.009	0.559599
D2E09	AC-993	Ticlopidine HCl	53885-35-1	263.791	2mg/ml	685	7.58175	75.8175	0.505108
D1E06	AC-172	Timolol maleate (s)	26921-17-5	316.425	2mg/ml	686	6.32061	63.2061	0.499411
D8A07	DL-516	Tinidazole	19387-91-8	247.275	2mg/ml	687	8.08818	80.8818	0.442684
D8A06	DL-515	Tioconazole	65899-73-2	387.718	2mg/ml	688	5.15839	51.5839	0.862655	0.426789
D1H03	AC-282	Tiotidine	69014-14-8	312.421	2mg/ml	689	6.40163	64.0163	0.477632
D8D10	DL-562	Tiotropium Br	136310-93-5	472.423	2mg/ml	167	4.23349	42.3349	0.480668
D3A02	AR-103	Tizanidine HCl	51322-75-9	253.715	2mg/ml	690	7.88287	78.8287	0.503542
D8A08	DL-517	Tobramycin (free base)	32986-56-4	467.524	2mg/ml	691	4.27786	42.7786	0.46898
D4F05	KC-135	Tolazamide	1156-19-0	311.406	2mg/ml	692	6.42249	64.2249	0.515606
D1B09	AC-117	Tolbutamide	64-77-7	270.353	2mg/ml	693	7.39774	73.9774	0.504715
D2F07	DL-252	Tolcapone	134308-13-7	273.247	2mg/ml	694	7.31937	73.1937	0.521611
D8B02	DL-520	Tolfenamic acid	13710-19-5	261.71	2mg/ml	695	7.64204	76.4204	0.530139
D8B03	DL-521	Tolmetin Na	64490-92-2	257.292	2mg/ml	696	7.77328	77.7328	0.48164
D8A10	DL-518	Topotecan	123948-87-8	421.457	2mg/ml	698	4.74544	47.4544	0.480536
D8A11	DL-519	Toremifene	89778-26-7	405.972	2mg/ml	699	4.92645	49.2645	0.900682	0.523591
D8A09	DL-188	Tosufloxacin	100490-36-6	404.352	2mg/ml	700	4.94619	49.4619	0.428334
D8B05	DL-523	Tramadol HCl	27203-92-5	263.383	2mg/ml	701	7.5935	75.935	0.49193
D4F08	DL-579	Tranexamic acid	1197-18-8	157.2	2mg/ml	231	12.7226	127.226	0.503562
D3F04	CT110	Tranilast	53902-12-8	327.34	2mg/ml	702	6.10986	61.0986	0.546061
D1G11	AC-279	Trans-triprolidine HCl	6138-79-0	278.401	2mg/ml	704	7.18389	71.8389	0.520527
D4A02	EI-217	Tranylcypromine	1986-47-6	133.195	2mg/ml	705	15.0156	150.156	0.530786
D8E10	PD180	Trequinsin HCl	78416-81-6	442	2mg/ml	706	4.52489	45.2489	0.425126
D8B06	DL-524	Triamcinolone	124-94-7	394.444	2mg/ml	707	5.07043	50.7043	0.483295
D6D04	DL-563	Trichloromethiazide	133-67-5	380.658	2mg/ml	424	5.25406	52.5406	0.494453
D3E06	CA-310	Trifluoperazine 2HCl	440-17-5	480.4	2mg/ml	708	4.1632	41.632	0.873172	0.294852
D8H08	DL-195	Trifluperidol 2HCl	749-13-3	409.428	2mg/ml	709	4.88487	48.8487	0.562759
D8B07	DL-525	Trimethoprim	738-70-5	290.325	2mg/ml	710	6.88884	68.8884	0.486353
D5B09	DL-310	Triptorelin	57773-63-4	1311.48	2mg/ml	711	1.52499	15.2499	0.468154
D4B11	GR-210	Troglitazone	97322-87-7	441.55	2mg/ml	712	4.52949	45.2949	0.591056
D4A05	EI-249	Troleandomycin	2751-09-9	813.989	2mg/ml	713	2.45704	24.5704	0.489167
D1G03	AC-222	Tropicamide	1508-75-4	284.361	2mg/ml	714	7.03331	70.3331	0.520638
D8B08	DL-158	Tropisetron HCl	105826-92-4	284.361	2mg/ml	715	7.03331	70.3331	0.469503
D2B03	AC-746	Tubocurarine Cl (+)	57-94-3	609.749	2mg/ml	716	3.28004	32.8004	0.463591
D5C06	DL-175	Tulobuterol	41570-61-0	227.736	2mg/ml	717	8.78208	87.8208	0.493483
D8B09	DL-526	Tylosin tartrate	1405-54-5	902.096	2mg/ml	718	2.21706	22.1706	0.486746
D8B10	DL-527	Valaciclovir	124832-27-5	324.342	2mg/ml	719	6.16633	61.6633	0.465447
D4E03	DL-292	Valproic acid	99-66-1	144.216	2mg/ml	720	13.8681	138.681	0.541291
D2F02	DL-248	Vardenafil	224785-90-4	488.613	2mg/ml	721	4.09322	40.9322	0.510767
D3B06	DL-275	Vatalanib	212141-54-3	346.822	2mg/ml	722	5.76664	57.6664	0.698916	0.690815
D8B11	DL-528	Vecuronium Br	50700-72-6	557.844	2mg/ml	723	3.58523	35.8523	0.478447
D8C02	DL-529	Venlafaxine HCl	99300-78-4	277.41	2mg/ml	724	7.20954	72.0954	0.452991
D3D09	CA-215	Verapamil	23313-68-0	491.1	2mg/ml	725	4.07249	40.7249	0.506855
D8C03	DL-530	Vidarabine	5536-17-4	267.246	2mg/ml	726	7.48374	74.8374	0.480616
D5F03	T-116	Vinblastine sulfate	143-67-9	909.1	2mg/ml	727	2.19998	21.9998	0.494791
D5C10	T-117	Vincristine sulfate	2068-78-2	824.98	2mg/ml	728	2.4243	24.243	0.480711
D5C08	DL-220	Vindesine	53643-48-4	753.947	2mg/ml	729	2.65271	26.5271	0.477587
D5C07	NP-461	Vinorelbine	71486-22-1	778.954	2mg/ml	730	2.56755	25.6755	0.480819
D8E11	PD-185	Vinpocetine	42971-09-5	350.465	2mg/ml	731	5.70671	57.0671	0.43919
D2D10	DL-124	Vitamin a (acetate)	68-26-8	328.499	2mg/ml	732	6.0883	60.883	0.511501
D4G09	GR-328	Vorinostat	149647-78-9	264.3	2mg/ml	343	7.56716	75.6716	0.482099
D1E07	AC-173	Xamoterol hemifumarate	73210-73-8	339.395	2mg/ml	733	5.89284	58.9284	0.517567
D2C10	AC-809	Xylazine HCl	7361-61-7	220.339	2mg/ml	734	9.07693	90.7693	0.505602
D1D10	AC-161	Yohimbine HCl	146-48-5	390.9	2mg/ml	735	5.1164	51.164	0.524447
D4E05	DL-294	Zafirlukast	107753-78-6	575.689	2mg/ml	736	3.4741	34.741	0.509225
D8F02	PD-190	Zaprinast	37762-06-4	271.281	2mg/ml	737	7.37243	73.7243	0.481703
D8F03	PD-195	Zardaverine	101975-10-4	268.222	2mg/ml	738	7.45651	74.5651	0.565716
D4E06	DL-295	Zileuton	111406-87-2	236.294	2mg/ml	739	8.46401	84.6401	0.529864
D1H05	DL-556	Zoledronic acid	118072-93-8	272.092	2mg/ml	755	7.35045	73.5045	0.485739
D1H07	DL-560	zolmitriptan	139264-17-8	303.408	2mg/ml	461	6.59179	65.9179	0.473724
D1H04	DL-555	Zonisamide	68291-97-4	212.229	2mg/ml	756	9.4238	94.238	0.510382

## Sheet: INCLUDED Experiments
RMS (FL2-A)	Freq. G1 (FL2-A)	Freq. S (FL2-A)	Freq. G2 (FL2-A)	G1 Mean (FL2-A)	G2 Mean (FL2-A)	G1 cv (FL2-A)	G2 cv (FL2-A)	Freq. sub-G1 (FL2-A)	Freq. super-G2 (FL2-A)	Ungated count	Gated count	Mean (FSC-H)	Median (FSC-H)	StdDev (FSC-H)	%G1	FL1/2-A	File name	Sample ID	Corrected Sample ID	Sample ID changed?	Annotation	Include?	Plate ID	Growth date	Researcher	Qualifier	Screen
10.29	43.06	22.6	35.24	211	406	17.94	13.89	-2.39	-1.42	10283	9682	61.44	56.51	27.53	0.549936	FL2-A	2011_0928b.001	V1A01-110922CD	V1A01-110922CD			Y	Vehic	110922	CD		S1
11.73	42.12	18.75	39.57	217.2	413.27	15.58	12.94	-1.5	-0.21	10154	9745	60.56	56.41	26.35	0.515608	FL2-A	2011_0928b.002	D1A02-110922CD	D1A02-110922CD			Y	D1A02	110922	CD		S1
8.43	41.76	22.45	36.1	222.93	424.96	15.07	12.02	-1.44	-0.95	10171	9696	61.97	57.08	26.56	0.536347	FL2-A	2011_0928b.003	D1A03-110922CD	D1A03-110922CD			Y	D1A03	110922	CD		S1
9.4	42.85	20.95	35.77	227.79	433.16	14.2	11.23	-0.89	-0.33	10169	9698	61.13	56.28	26.42	0.545027	FL2-A	2011_0928b.004	D1A04-110922CD	D1A04-110922CD			Y	D1A04	110922	CD		S1
8.57	41.73	19.85	38.79	229.38	440.7	14.69	12.72	-1.67	-0.53	10118	9710	59.32	55.02	26.01	0.518256	FL2-A	2011_0928b.005	D1A05-110922CD	D1A05-110922CD			Y	D1A05	110922	CD		S1
8	42.3	19.5	38.62	231.02	441.94	14.53	12.47	-1.65	-0.54	10143	9730	61.71	56.88	27.93	0.522739	FL2-A	2011_0928b.006	D1A06-110922CD	D1A06-110922CD			Y	D1A06	110922	CD		S1
10.57	45.42	18.32	36.18	228.82	434.25	14.17	10.04	-0.38	-0.44	10163	9705	61.87	56.53	27.27	0.556618	FL2-A	2011_0928b.007	D1A07-110922CD	D1A07-110922CD			Y	D1A07	110922	CD		S1
11.53	53.33	2.26	47.32	119	228.24	39.1	37.27	-2.3	-1.52	10059	9773	62.79	57.44	28.49	0.529856	FL2-A	2011_0928b.008	D1A08-110922CD	D1A08-110922CD			Y	D1A08	110922	CD		S1
9.19	41.04	21.71	36.66	219.27	429	14.11	11.47	-2.01	0.03	10163	9751	58.74	53.16	28.59	0.528185	FL2-A	2011_0928b.009	D1A09-110922CD	D1A09-110922CD			Y	D1A09	110922	CD		S1
9.1	42.63	18.89	38.8	227.24	435.23	13.12	9.42	-1.27	-0.02	10110	9735	61	56.78	25.58	0.523517	FL2-A	2011_0928b.010	D1A10-110922CD	D1A10-110922CD			Y	D1A10	110922	CD		S1
10.87	61.68	7.75	33.43	271.01	485	24.69	12.37	-4.13	-0.02	10781	9690	100.85	101.17	43.28	0.648512	FL2-A	2011_0928b.011	D1A11-110922CD	D1A11-110922CD			Y	D1A11	110922	CD		S1
9.04	42.88	21.28	35.28	225.63	435.42	13.39	10.1	-1	-0.1	10739	9621	60.96	55.7	28.2	0.548618	FL2-A	2011_0928b.012	V1A12-110922CD	V1A12-110922CD			Y	Vehic	110922	CD		S1
12.15	41.37	20.02	38.85	214.95	410	14.67	12.23	-1.74	0	10127	9712	60.81	56.08	26.61	0.515707	FL2-A	2011_0928b.013	D1B02-110922CD	D1B02-110922CD			Y	D1B02	110922	CD		S1
8.46	48.37	20.89	30.85	235.57	462.44	18.5	14.36	-1.14	-1.56	10729	9694	78.15	74.32	31.42	0.610578	FL2-A	2011_0928b.014	D1B03-110922CD	D1B03-110922CD			Y	D1B03	110922	CD		S1
8.52	76.17	6.99	15.65	223	427.71	23.82	16.8	1.01	-1.01	11236	9772	70.96	67.03	26.54	0.829558	FL2-A	2011_0928b.015	D1B04-110922CD	D1B04-110922CD			Y	D1B04	110922	CD		S1
10.5	45.14	20.31	34.63	219.52	427.2	14.58	11.47	-1.47	-0.09	10090	9717	55.57	51.33	25.26	0.565877	FL2-A	2011_0928b.016	D1B05-110922CD	D1B05-110922CD			Y	D1B05	110922	CD		S1
7.6	67.78	11.02	21.55	237	454.57	22.59	12.7	-0.76	-0.77	10961	9743	71.64	67.4	30.63	0.75876	FL2-A	2011_0928b.017	D1B06-110922CD	D1B06-110922CD			Y	D1B06	110922	CD		S1
8.31	43.6	21.95	34.85	224.4	433.28	15.08	11.39	-1.87	-0.75	10146	9728	58.96	54.15	26.27	0.555768	FL2-A	2011_0928b.018	D1B07-110922CD	D1B07-110922CD			Y	D1B07	110922	CD		S1
11.25	77.15	8.21	15.55	224	429.63	24.63	12.77	-1.98	0.42	10943	9736	71.44	67.7	26.3	0.832255	FL2-A	2011_0928b.019	D1B08-110922CD	D1B08-110922CD			Y	D1B08	110922	CD		S1
9.49	41.93	21.49	35.97	222	429.47	13.38	10.1	-0.48	-0.46	10110	9733	60.09	55.6	25.86	0.538254	FL2-A	2011_0928b.020	D1B09-110922CD	D1B09-110922CD			Y	D1B09	110922	CD		S1
9.4	41.13	23.26	36.18	217.53	424.01	14.54	11.15	-1.98	-0.85	10110	9737	59.14	54.74	26.03	0.532014	FL2-A	2011_0928b.021	D1B10-110922CD	D1B10-110922CD			Y	D1B10	110922	CD		S1
10.69	43.95	19.66	36.19	220.23	421.97	14.63	10.12	-0.71	-0.21	10144	9752	61.25	56.95	25.81	0.548415	FL2-A	2011_0928b.022	D1B11-110922CD	D1B11-110922CD			Y	D1B11	110922	CD		S1
11.61	42.28	19.83	39.01	211.17	402.95	16.76	13.72	-2.53	-0.37	10120	9698	59.35	54.94	25.5	0.520113	FL2-A	2011_0928b.023	D1C02-110922CD	D1C02-110922CD			Y	D1C02	110922	CD		S1
10.42	45.29	17.91	37.12	217.85	413.33	15.18	11.66	-0.87	-0.57	10130	9713	61.53	56.7	26.49	0.549569	FL2-A	2011_0928b.024	D1C03-110922CD	D1C03-110922CD			Y	D1C03	110922	CD		S1
9.81	50.55	19.81	30.46	222	436.29	15.99	11.83	-1.59	-1.01	10240	9767	61.18	55.13	30.03	0.623997	FL2-A	2011_0928b.025	D1C04-110922CD	D1C04-110922CD			Y	D1C04	110922	CD		S1
9.55	39.73	22.9	37.75	220.87	429.33	14.68	11.83	-2.4	-0.28	10114	9762	59.24	54.69	25.67	0.512777	FL2-A	2011_0928b.026	D1C05-110922CD	D1C05-110922CD			Y	D1C05	110922	CD		S1
9.82	42.74	24.86	33.2	218.6	430.27	15.18	11.12	-2.17	-1.01	10230	9732	58.75	54.74	25.4	0.562813	FL2-A	2011_0928b.027	D1C06-110922CD	D1C06-110922CD			Y	D1C06	110922	CD		S1
8.26	41.12	21.85	37.69	220.18	426.52	14.21	11.31	-1.87	-0.89	10252	9760	60.05	55.73	25.57	0.521761	FL2-A	2011_0928b.028	D1C07-110922CD	D1C07-110922CD			Y	D1C07	110922	CD		S1
9.1	40.2	18.54	41.63	218.01	419.41	14.6	12.34	-2.13	0.22	10119	9757	58.98	54.75	25.14	0.491262	FL2-A	2011_0928b.029	D1C08-110922CD	D1C08-110922CD			Y	D1C08	110922	CD		S1
10.64	43.52	19.17	38.33	219.68	421.25	14.54	11.1	-1.73	-0.42	10102	9727	59.4	55.3	25.03	0.531704	FL2-A	2011_0928b.030	D1C09-110922CD	D1C09-110922CD			Y	D1C09	110922	CD		S1
9.81	45.04	24.32	30.72	221.2	437	14.37	10.47	-2.15	-1.04	10191	9749	61.68	56.26	28.7	0.594509	FL2-A	2011_0928b.031	D1C10-110922CD	D1C10-110922CD			Y	D1C10	110922	CD		S1
9.32	42.96	20.82	36.64	217.69	420.19	15.22	10.8	-1.41	-0.47	10201	9719	59.73	55.42	25.38	0.539698	FL2-A	2011_0928b.032	D1C11-110922CD	D1C11-110922CD			Y	D1C11	110922	CD		S1
11.92	43.66	24.84	32.22	209.99	408.26	14.81	11.57	-1.76	-1.07	10138	9729	59.68	55.65	25.68	0.575382	FL2-A	2011_0928b.033	D1D02-110922CD	D1D02-110922CD			Y	D1D02	110922	CD		S1
7.96	55.91	10.23	34.03	247.95	450	17.23	13.58	-0.51	-0.55	10346	9677	70.22	63.54	31.89	0.621637	FL2-A	2011_0928b.034	D1D03-110922CD	D1D03-110922CD			Y	D1D03	110922	CD		S1
9.16	43.61	19.49	36.46	218	418.12	14.83	12.08	-1.56	0.36	10145	9750	58.95	54.79	25.37	0.544648	FL2-A	2011_0928b.035	D1D04-110922CD	D1D04-110922CD			Y	D1D04	110922	CD		S1
8.4	43.28	20.42	36.96	211.77	409.78	17.25	14.83	-2	-1.41	10120	9758	60.05	55.2	25.94	0.539382	FL2-A	2011_0928b.036	D1D05-110922CD	D1D05-110922CD			Y	D1D05	110922	CD		S1
9.72	45.41	18.59	36.07	222.77	426.01	15.04	12.2	-0.91	-0.72	10137	9720	59.79	55.21	25.7	0.557315	FL2-A	2011_0928b.037	D1D06-110922CD	D1D06-110922CD			Y	D1D06	110922	CD		S1
8.62	42.52	18.71	38.78	220.38	427	14.74	11.74	-1.58	-0.06	10104	9747	57.76	53.17	26.64	0.523001	FL2-A	2011_0928b.038	D1D07-110922CD	D1D07-110922CD			Y	D1D07	110922	CD		S1
9.34	40.05	24.34	36.21	217	421.75	13.7	10.15	-1.8	-0.94	10097	9740	60.21	56.04	25.11	0.525177	FL2-A	2011_0928b.039	D1D08-110922CD	D1D08-110922CD			Y	D1D08	110922	CD		S1
11.55	46.19	19.35	35.3	221.22	427.18	15.24	10.49	-1.54	-0.39	10129	9719	59.52	55.02	26.15	0.566818	FL2-A	2011_0928b.040	D1D09-110922CD	D1D09-110922CD			Y	D1D09	110922	CD		S1
9.35	40.28	23.09	36.48	215.8	419.26	12.95	9.72	-1.7	0	10134	9754	60.04	55.28	26.03	0.524752	FL2-A	2011_0928b.041	D1D10-110922CD	D1D10-110922CD			Y	D1D10	110922	CD		S1
8.52	44.09	20.44	36.2	214.41	415.94	15.71	11.8	-1.69	-0.94	10141	9696	58.71	54.58	24.79	0.549134	FL2-A	2011_0928b.042	D1D11-110922CD	D1D11-110922CD			Y	D1D11	110922	CD		S1
8.94	43.16	21.26	36.03	216.64	414.91	14.04	12.11	-1.18	-1.11	10119	9741	58.8	54.32	25.27	0.545018	FL2-A	2011_0928b.043	D1E02-110922CD	D1E02-110922CD			Y	D1E02	110922	CD		S1
10.11	41.82	21.47	36.89	214	410.45	15.94	12.45	-2.09	-0.14	10130	9734	60.6	55.9	26.31	0.531317	FL2-A	2011_0928b.044	D1E03-110922CD	D1E03-110922CD			Y	D1E03	110922	CD		S1
10.41	43.86	24.97	32.22	210.95	412.47	15.12	11.11	-2.26	-1.19	10105	9692	58.88	54.5	25.41	0.576498	FL2-A	2011_0928b.045	D1E04-110922CD	D1E04-110922CD			Y	D1E04	110922	CD		S1
8.44	41.17	20.43	38.32	217.3	416.57	13.81	10.92	-1.85	0.08	10093	9727	57.69	53.93	23.93	0.517927	FL2-A	2011_0928b.046	D1E05-110922CD	D1E05-110922CD			Y	D1E05	110922	CD		S1
9.24	38.63	23.76	37.8	214.83	420.07	13.9	11.58	-2.28	-0.12	10086	9708	58.76	54.66	25.41	0.50543	FL2-A	2011_0928b.047	D1E06-110922CD	D1E06-110922CD			Y	D1E06	110922	CD		S1
9.78	44.51	17.12	38.74	218.54	416.71	14.41	10.14	-1.31	0.13	10115	9741	59.8	55.73	24.49	0.534655	FL2-A	2011_0928b.048	D1E07-110922CD	D1E07-110922CD			Y	D1E07	110922	CD		S1
10.78	41.91	20.65	38.81	215.19	415	14.34	11.51	-2.49	-0.44	10165	9646	58.48	54.55	24.12	0.519202	FL2-A	2011_0928b.049	D1E08-110922CD	D1E08-110922CD			Y	D1E08	110922	CD		S1
9.27	43.16	20.29	36.75	216.57	416.75	14.67	11.61	-1.5	-0.57	10133	9726	58.59	54.1	25.34	0.540108	FL2-A	2011_0928b.050	D1E09-110922CD	D1E09-110922CD			Y	D1E09	110922	CD		S1
8.29	43.17	21.4	36.09	218.52	423.75	14.52	11	-1.53	-1.25	10080	9738	57.75	53.79	24.19	0.544663	FL2-A	2011_0928b.051	D1E10-110922CD	D1E10-110922CD			Y	D1E10	110922	CD		S1
10.25	40.24	22.49	37.88	212.7	415.51	14.16	11.14	-2.63	-0.17	10095	9724	57.55	53.69	24.54	0.515105	FL2-A	2011_0928b.052	D1E11-110922CD	D1E11-110922CD			Y	D1E11	110922	CD		S1
8.81	39.11	24.44	36.32	215.31	415.86	14.06	12.39	-1.49	-1.04	10084	9751	57.96	53.67	25.33	0.518494	FL2-A	2011_0928b.053	D1F02-110922CD	D1F02-110922CD			Y	D1F02	110922	CD		S1
10.28	43.17	21.74	35.66	207.38	402.05	14.94	11.98	-1.86	-0.72	10071	9717	58.96	54.42	25.57	0.547634	FL2-A	2011_0928b.054	D1F03-110922CD	D1F03-110922CD			Y	D1F03	110922	CD		S1
9.64	42.1	22.06	36.36	213.7	411.45	14.49	12.28	-1.43	-0.94	10090	9704	57.64	53.57	25.11	0.536579	FL2-A	2011_0928b.055	D1F04-110922CD	D1F04-110922CD			Y	D1F04	110922	CD		S1
10.04	45.96	21.02	33.82	213.7	414.32	15.57	12.09	-1.69	-1.2	10243	9739	57.97	54.07	25.12	0.576084	FL2-A	2011_0928b.056	D1F05-110922CD	D1F05-110922CD			Y	D1F05	110922	CD		S1
10.95	43.85	19.87	37.16	211.89	409.89	15.77	11.96	-2.29	-0.28	10217	9741	57.89	53.71	25.18	0.541291	FL2-A	2011_0928b.057	D1F06-110922CD	D1F06-110922CD			Y	D1F06	110922	CD		S1
7.94	41.51	19.94	38.68	220.41	425	14.54	11.55	-1.35	-0.37	10121	9729	59.34	55.02	25.28	0.517646	FL2-A	2011_0928b.058	D1F07-110922CD	D1F07-110922CD			Y	D1F07	110922	CD		S1
8.94	44.32	20.08	35.44	224.12	432.03	12.81	9.67	-0.28	-0.7	10096	9743	58.99	54.64	25.37	0.555667	FL2-A	2011_0928b.059	D1F08-110922CD	D1F08-110922CD			Y	D1F08	110922	CD		S1
11.36	45.27	19.97	35.95	217.99	421.02	14.49	10.47	-1.45	-0.74	10107	9734	59.37	55.04	25.17	0.557375	FL2-A	2011_0928b.060	D1F09-110922CD	D1F09-110922CD			Y	D1F09	110922	CD		S1
9.03	40.81	21.43	37.84	217.71	422.68	13.43	10.25	-1.43	-0.08	10090	9728	59.04	55.09	25.03	0.518881	FL2-A	2011_0928b.061	D1F10-110922CD	D1F10-110922CD			Y	D1F10	110922	CD		S1
10.31	45.75	17.64	37.13	216.18	418.06	14.58	10.44	-1.01	-0.43	10106	9739	59.85	55.45	26.08	0.552003	FL2-A	2011_0928b.062	D1F11-110922CD	D1F11-110922CD			Y	D1F11	110922	CD		S1
10.68	39.3	22.17	38.67	212.62	413.55	14.47	12.44	-2.23	0.2	10096	9706	58.14	53.67	25.46	0.50404	FL2-A	2011_0928b.063	D1G02-110922CD	D1G02-110922CD			Y	D1G02	110922	CD		S1
11.22	45.71	21.94	32.99	213	411.2	15.28	11.45	-1.47	-1.04	10103	9684	58.77	54.53	25.5	0.580813	FL2-A	2011_0928b.064	D1G03-110922CD	D1G03-110922CD			Y	D1G03	110922	CD		S1
9.44	40.7	22.36	36.96	212.12	410.57	14.48	11.43	-1.72	-0.18	10088	9693	59.01	54.44	25.53	0.524079	FL2-A	2011_0928b.065	D1G04-110922CD	D1G04-110922CD			Y	D1G04	110922	CD		S1
10.37	42.03	24.01	34.56	215.3	419.35	14.72	12.18	-2.06	-0.9	10079	9712	58.61	54.08	25.94	0.548766	FL2-A	2011_0928b.066	D1G05-110922CD	D1G05-110922CD			Y	D1G05	110922	CD		S1
8.57	37.66	23.1	39.31	215	419.17	14.31	12.21	-2.01	-0.4	10100	9743	60.5	55.77	26.35	0.489282	FL2-A	2011_0928b.067	D1G06-110922CD	D1G06-110922CD			Y	D1G06	110922	CD		S1
9.65	42.66	23.04	35.26	221.34	431.72	15.11	11.57	-1.54	-1.64	10098	9756	60.4	55.66	26.12	0.547485	FL2-A	2011_0928b.068	D1G07-110922CD	D1G07-110922CD			Y	D1G07	110922	CD		S1
7.85	56.42	13.05	31.63	243.18	455.22	18.54	10.94	-1.71	-0.61	10344	9685	69.33	62.18	31.55	0.640772	FL2-A	2011_0928b.069	D1G08-110922CD	D1G08-110922CD			Y	D1G08	110922	CD		S1
9.64	42.5	22.66	34.8	217.3	422.78	13.91	9.68	-1.49	-0.36	10093	9713	59.99	55.27	26.63	0.549806	FL2-A	2011_0928b.070	D1G09-110922CD	D1G09-110922CD			Y	D1G09	110922	CD		S1
9.42	36.4	22.94	41.43	213.3	418	13.62	11.55	-2.7	-0.4	10101	9726	59.95	55.31	26.18	0.467686	FL2-A	2011_0928b.071	D1G10-110922CD	D1G10-110922CD			Y	D1G10	110922	CD		S1
8.91	40.37	22.77	37.18	218.21	422.94	13.33	9.96	-1.55	-0.55	10108	9748	59.63	55.1	25.4	0.520567	FL2-A	2011_0928b.072	D1G11-110922CD	D1G11-110922CD			Y	D1G11	110922	CD		S1
10.67	43.37	19.5	37.96	217.87	416.7	15.17	12.28	-1.67	-0.49	10200	9725	59.72	54.75	26.76	0.53326	FL2-A	2011_0928b.073	V1H01-110922CD	V1H01-110922CD			Y	Vehic	110922	CD		S1
9.62	44.13	16.54	39.6	220.75	418.31	15.07	12.49	-1.23	-0.33	10094	9728	58.99	54.21	25.82	0.527051	FL2-A	2011_0928b.074	D1H02-110922CD	D1H02-110922CD			Y	D1H02	110922	CD		S1
8.79	42.87	20.33	37.25	218.5	418.27	15.43	11.59	-1.76	-0.46	10122	9723	59.94	54.91	26.66	0.535072	FL2-A	2011_0928b.075	D1H03-110922CD	D1H03-110922CD			Y	D1H03	110922	CD		S1
10.31	42.2	22.32	36.03	216.65	418.31	15.6	13.17	-1.84	-0.87	10115	9728	57.78	53.49	25.45	0.539435	FL2-A	2011_0928b.076	D1H04-110922CD	D1H04-110922CD			Y	D1H04	110922	CD		S1
11.87	41.4	22.34	36.83	214.62	418.18	14.63	11.2	-1.83	-0.39	10088	9728	59.09	54.66	25.76	0.529209	FL2-A	2011_0928b.077	D1H05-110922CD	D1H05-110922CD			Y	D1H05	110922	CD		S1
11.33	43.8	22.78	34.43	216.68	423.01	14.92	10.95	-1.9	-1.25	10086	9733	58.28	54.17	24.9	0.559888	FL2-A	2011_0928b.078	D1H06-110922CD	D1H06-110922CD			Y	D1H06	110922	CD		S1
10.15	41.43	21.19	37.75	214.84	417.39	14.12	10.63	-1.93	-0.14	10091	9744	58.57	54.52	25.07	0.523238	FL2-A	2011_0928b.079	D1H07-110922CD	D1H07-110922CD			Y	D1H07	110922	CD		S1
8.5	41.21	19.49	39.35	221.03	427.56	12.68	10.02	-1.31	0.12	10095	9729	60.2	55.35	26.34	0.511544	FL2-A	2011_0928b.080	D1H08-110922CD	D1H08-110922CD			Y	D1H08	110922	CD		S1
8.72	38.71	22.93	38.72	219.51	426.28	13.3	10.38	-1.68	-0.51	10093	9720	59.98	55.67	25.5	0.499935	FL2-A	2011_0928b.081	D1H09-110922CD	D1H09-110922CD			Y	D1H09	110922	CD		S1
8.06	44.72	19.88	34.98	242.42	454.31	15.36	12.05	-0.89	-0.6	10346	9668	76.39	69.58	33.23	0.561104	FL2-A	2011_0928b.082	D1H10-110922CD	D1H10-110922CD			Y	D1H10	110922	CD		S1
9.98	40.85	18.8	40.7	215.1	418	12.62	10.08	-2.09	0.55	10081	9729	57.97	53.27	25.4	0.50092	FL2-A	2011_0928b.083	D1H11-110922CD	D1H11-110922CD			Y	D1H11	110922	CD		S1
9.29	41.27	17.44	41.36	222	428.32	12.77	9.59	-1.37	0.51	10074	9745	60.21	55.52	26.21	0.499455	FL2-A	2011_0928b.084	V1H12-110922CD	V1H12-110922CD			Y	Vehic	110922	CD		S1
9.36	32.82	20.69	41.05	213	409.03	12.58	12.32	-1.33	4.05	10137	9724	64.53	59.45	27.79	0.444294	FL2-A	2011_1003H.001	V1A01-110930CD	V1A01-110930CD			Y	Vehic	110930	CD		S1
9.88	38.82	19.41	41.68	219.44	422	12.17	9.91	-0.91	-0.34	10106	9729	60.37	56.4	24.2	0.482236	FL2-A	2011_1003H.002	D1A02-110930CD	D1A02-110930CD			Y	D1A02	110930	CD		S1
9.95	36.69	20.52	43.71	218.23	419.21	11.56	10.43	-1.82	-0.37	10101	9725	61.19	57.94	24.25	0.456343	FL2-A	2011_1003H.003	D1A03-110930CD	D1A03-110930CD			Y	D1A03	110930	CD		S1
8.77	39.71	21.47	39.4	215.97	415.12	11.97	10.85	-1.44	-1.1	10128	9736	59.56	55.81	24.4	0.501959	FL2-A	2011_1003H.004	D1A04-110930CD	D1A04-110930CD			Y	D1A04	110930	CD		S1
9.87	37.03	18.98	44.49	215.83	413.47	12.85	11.4	-1.54	-0.1	10102	9727	60.76	57	24.85	0.454244	FL2-A	2011_1003H.005	D1A05-110930CD	D1A05-110930CD			Y	D1A05	110930	CD		S1
8.77	40.76	16.45	43.18	222.84	421.11	14.6	12.42	-1.22	-0.3	10285	9710	65.75	60.69	28.7	0.485585	FL2-A	2011_1003H.006	D1A06-110930CD	D1A06-110930CD			Y	D1A06	110930	CD		S1
10.44	41.01	17.27	42.17	217.82	415.38	13.07	10.94	-1.13	0.12	10081	9750	59.45	55.64	24.11	0.493027	FL2-A	2011_1003H.007	D1A07-110930CD	D1A07-110930CD			Y	D1A07	110930	CD		S1
14.54	54.32	6.87	39.91	120.7	241	34.82	23.24	-1.5	-1.48	10033	9798	57.85	54.21	24.81	0.576462	FL2-A	2011_1003H.008	D1A08-110930CD	D1A08-110930CD			Y	D1A08	110930	CD		S1
10.18	41.68	20.96	36.97	211	408.07	14.35	11.09	-1.49	0.03	10114	9764	57.99	53.24	26.65	0.529943	FL2-A	2011_1003H.009	D1A09-110930CD	D1A09-110930CD			Y	D1A09	110930	CD		S1
9.3	40.17	20.59	39.74	212.52	407.49	13.71	11.94	-0.88	-1.31	10094	9733	60.02	56.01	24.22	0.502691	FL2-A	2011_1003H.010	D1A10-110930CD	D1A10-110930CD			Y	D1A10	110930	CD		S1
17.69	50.54	37.94	16.06	261	500.6	25.78	9.83	-5.34	-5.46	10847	9687	110.84	115.03	42.21	0.758859	FL2-A	2011_1003H.011	D1A11-110930CD	D1A11-110930CD			Y	D1A11	110930	CD		S1
9.97	40.64	17.7	42.58	217.71	407.89	13.41	13.23	-1.11	-1.1	10128	9727	61.5	56.9	25.21	0.488344	FL2-A	2011_1003H.012	V1A12-110930CD	V1A12-110930CD			Y	Vehic	110930	CD		S1
8.28	41.1	16.72	42.37	213.83	408.34	12.21	10.02	-0.96	-0.12	10104	9725	59.35	56	23.8	0.492392	FL2-A	2011_1003H.013	D1B02-110930CD	D1B02-110930CD			Y	D1B02	110930	CD		S1
8.21	54.87	16.53	28.07	231	443.06	16.78	13.45	-0.53	-0.56	10757	9710	80.33	75.28	31.19	0.661563	FL2-A	2011_1003H.014	D1B03-110930CD	D1B03-110930CD			Y	D1B03	110930	CD		S1
9.78	91.81	2.74	7.32	201	385.52	21.86	11.54	-1.12	0.01	11021	9721	70.52	68.66	23.09	0.926158	FL2-A	2011_1003H.015	D1B04-110930CD	D1B04-110930CD			Y	D1B04	110930	CD		S1
8.75	36.72	20.73	42.95	208.65	407.85	13.66	12.5	-1.3	-0.8	10144	9770	58.68	53.23	27.15	0.460901	FL2-A	2011_1003H.016	D1B05-110930CD	D1B05-110930CD			Y	D1B05	110930	CD		S1
13.33	94.79	13.34	5.37	207.3	409.81	28.31	30.34	-8.64	-2.84	10920	9745	73.15	70.3	26.23	0.946386	FL2-A	2011_1003H.017	D1B06-110930CD	D1B06-110930CD			Y	D1B06	110930	CD		S1
9.58	41.22	21.26	38.1	211.44	406.59	14.57	11.7	-1.28	-0.84	10114	9737	58.97	54.42	25.49	0.519667	FL2-A	2011_1003H.018	D1B07-110930CD	D1B07-110930CD			Y	D1B07	110930	CD		S1
10.67	89.49	5.56	8.07	210.38	416.39	24.83	11.73	-2.8	-0.47	10960	9725	71.8	69.31	24.88	0.917282	FL2-A	2011_1003H.019	D1B08-110930CD	D1B08-110930CD			Y	D1B08	110930	CD		S1
9.23	39.63	20.71	40.18	208.06	396.49	13.46	11.78	-1.36	-0.91	10240	9722	60.14	56.33	23.84	0.496554	FL2-A	2011_1003H.020	D1B09-110930CD	D1B09-110930CD			Y	D1B09	110930	CD		S1
9.93	40.79	21.8	37.88	212.42	407.76	13.86	11.06	-0.98	-1.14	10096	9748	59.45	54.97	25.29	0.518495	FL2-A	2011_1003H.021	D1B10-110930CD	D1B10-110930CD			Y	D1B10	110930	CD		S1
7.65	60.13	14.41	26.07	236.08	441.1	14.21	9.75	-1.49	-0.14	10267	9703	74.38	71.69	28.74	0.697564	FL2-A	2011_1003H.022	D1B11-110930CD	D1B11-110930CD			Y	D1B11	110930	CD		S1
11.02	41.73	16.42	41.62	210.28	403.27	12.09	10.07	-0.71	0.27	10068	9755	57.64	53.95	23.14	0.50066	FL2-A	2011_1003H.023	D1C02-110930CD	D1C02-110930CD			Y	D1C02	110930	CD		S1
9.84	40.3	19.75	39.97	204.67	394.44	13.57	10.88	-1.52	-0.05	10105	9709	58.1	54.82	23.54	0.502056	FL2-A	2011_1003H.024	D1C03-110930CD	D1C03-110930CD			Y	D1C03	110930	CD		S1
8.85	43.94	20.26	35.85	213.42	417.42	14.48	11.7	-1.62	-0.43	10181	9760	61.93	57.25	28.08	0.550696	FL2-A	2011_1003H.025	D1C04-110930CD	D1C04-110930CD			Y	D1C04	110930	CD		S1
9.68	40.36	21.34	39.22	206.23	398.63	14.89	11.74	-1.8	-0.78	10110	9735	58.8	54.35	24.75	0.507163	FL2-A	2011_1003H.026	D1C05-110930CD	D1C05-110930CD			Y	D1C05	110930	CD		S1
10.48	42.82	20.06	38.21	203.71	393.42	14.22	11.21	-1.67	-0.93	10086	9703	58.36	54.95	23.39	0.528446	FL2-A	2011_1003H.027	D1C06-110930CD	D1C06-110930CD			Y	D1C06	110930	CD		S1
10.46	36.76	21.99	42.05	208.39	401.98	13.22	10.11	-1.82	-0.49	10070	9750	60.99	57.48	23.58	0.466438	FL2-A	2011_1003H.028	D1C07-110930CD	D1C07-110930CD			Y	D1C07	110930	CD		S1
9.77	37.42	24.68	38.59	208.05	402	12.94	11.35	-1.64	-1.4	10080	9712	57.95	54.55	23.15	0.492304	FL2-A	2011_1003H.029	D1C08-110930CD	D1C08-110930CD			Y	D1C08	110930	CD		S1
10.48	42.1	20.6	37.89	203.36	388.74	14.6	11.14	-1.23	-0.87	10085	9748	59.59	55.82	23.66	0.526316	FL2-A	2011_1003H.030	D1C09-110930CD	D1C09-110930CD			Y	D1C09	110930	CD		S1
8.87	43.61	21.58	34.77	209.19	402.53	14.22	11.75	-1.47	-0.63	10093	9738	58.5	54.45	25.65	0.556392	FL2-A	2011_1003H.031	D1C10-110930CD	D1C10-110930CD			Y	D1C10	110930	CD		S1
8.22	42.69	16.68	41.14	216.21	409.1	13.65	12.01	-0.84	-0.97	10081	9715	57.62	53.87	23.71	0.509245	FL2-A	2011_1003H.032	D1C11-110930CD	D1C11-110930CD			Y	D1C11	110930	CD		S1
10.11	40.16	16.67	42.92	203.1	389	13.41	10.8	-0.94	0.28	10093	9731	60.13	56.4	24.34	0.48339	FL2-A	2011_1003H.033	D1D02-110930CD	D1D02-110930CD			Y	D1D02	110930	CD		S1
9.13	50.74	21.7	29.03	226	433.47	17.13	11.05	-1.89	-1.58	10154	9708	66.61	61.8	27.95	0.636079	FL2-A	2011_1003H.034	D1D03-110930CD	D1D03-110930CD			Y	D1D03	110930	CD		S1
9.34	44.04	25.62	30.03	211.88	417.99	14.73	11.4	-0.98	-1.41	10220	9729	60.69	55.2	28.03	0.594573	FL2-A	2011_1003H.035	D1D04-110930CD	D1D04-110930CD			Y	D1D04	110930	CD		S1
10.6	38.35	21.98	40.01	200.65	392.92	15.34	11.95	-1.76	-0.57	10098	9716	61	56.43	26.25	0.489408	FL2-A	2011_1003H.036	D1D05-110930CD	D1D05-110930CD			Y	D1D05	110930	CD		S1
10.36	41.16	18.48	40.44	205.67	395.51	13.91	10.79	-0.94	-0.24	10091	9720	59.68	55.9	24.06	0.504412	FL2-A	2011_1003H.037	D1D06-110930CD	D1D06-110930CD			Y	D1D06	110930	CD		S1
8.38	36.63	22.37	41.35	205.33	396.61	14.48	12.25	-2.21	-0.59	10093	9702	58.77	54.11	26.12	0.469736	FL2-A	2011_1003H.038	D1D07-110930CD	D1D07-110930CD			Y	D1D07	110930	CD		S1
9.95	39.29	18.5	42.81	204.87	391.5	14.06	11.8	-1.45	-0.33	10086	9723	59.22	55.38	23.53	0.478563	FL2-A	2011_1003H.039	D1D08-110930CD	D1D08-110930CD			Y	D1D08	110930	CD		S1
10.63	42.55	17.39	41.3	202.08	387.41	14.68	11.98	-1.56	-0.72	10072	9734	58.82	54.61	24.49	0.507454	FL2-A	2011_1003H.040	D1D09-110930CD	D1D09-110930CD			Y	D1D09	110930	CD		S1
12.53	44.02	17.02	39.9	200.76	380	15.39	12.26	-1.37	-0.39	10094	9721	58.31	54.55	23.18	0.524547	FL2-A	2011_1003H.041	D1D10-110930CD	D1D10-110930CD			Y	D1D10	110930	CD		S1
9.35	43.15	17.86	39.88	211.94	400.63	14.48	11.87	-0.94	-1.28	10123	9724	61.25	57.15	24.71	0.519692	FL2-A	2011_1003H.042	D1D11-110930CD	D1D11-110930CD			Y	D1D11	110930	CD		S1
7.76	38.25	19.64	42.14	210.17	407.5	14.02	11.53	-1.67	-0.31	10157	9717	63.58	59.29	26.84	0.475805	FL2-A	2011_1003H.043	D1E02-110930CD	D1E02-110930CD			Y	D1E02	110930	CD		S1
9.61	38.01	19.9	42.58	204.63	395.52	12.45	10.49	-1.68	-0.29	10060	9756	59.16	55.66	23.45	0.471647	FL2-A	2011_1003H.044	D1E03-110930CD	D1E03-110930CD			Y	D1E03	110930	CD		S1
10.05	42.11	18.34	39.63	205.51	395.12	13.55	10.3	-0.97	-0.06	10103	9748	59.37	55.66	24.05	0.51517	FL2-A	2011_1003H.045	D1E04-110930CD	D1E04-110930CD			Y	D1E04	110930	CD		S1
10.58	42.56	17.63	40.66	205.32	394.97	13	10.15	-1.23	-0.64	10075	9721	58.57	55.08	23.05	0.511416	FL2-A	2011_1003H.046	D1E05-110930CD	D1E05-110930CD			Y	D1E05	110930	CD		S1
9.61	39.27	19.7	41.13	206.28	397.8	13.02	10.3	-1.26	0	10084	9720	60.06	56.44	24.21	0.488433	FL2-A	2011_1003H.047	D1E06-110930CD	D1E06-110930CD			Y	D1E06	110930	CD		S1
10.59	45.67	19.29	35.52	209.33	402.54	13.43	10.1	-0.77	-0.8	10066	9711	57.48	54	22.94	0.562508	FL2-A	2011_1003H.048	D1E07-110930CD	D1E07-110930CD			Y	D1E07	110930	CD		S1
11.63	42.75	18.66	38.84	205.65	396.53	13.03	9.87	-1.07	0.27	10059	9731	56.73	53.29	22.78	0.523961	FL2-A	2011_1003H.049	D1E08-110930CD	D1E08-110930CD			Y	D1E08	110930	CD		S1
14.2	45.92	18.25	36.81	205.89	393.62	14.99	11.06	-1.03	-0.7	10057	9710	57.81	54.03	23.97	0.555059	FL2-A	2011_1003H.050	D1E09-110930CD	D1E09-110930CD			Y	D1E09	110930	CD		S1
12.77	45.41	18.25	36.92	202.74	385.75	15.55	11.21	-0.73	-0.88	10082	9699	58.98	55.44	23.7	0.551561	FL2-A	2011_1003H.051	D1E10-110930CD	D1E10-110930CD			Y	D1E10	110930	CD		S1
8.98	42.19	19.03	39.2	210.95	398.69	14.12	11.47	-0.61	-1.2	10078	9736	60.27	55.98	24.3	0.518368	FL2-A	2011_1003H.052	D1E11-110930CD	D1E11-110930CD			Y	D1E11	110930	CD		S1
9	38.6	17.75	44	200.86	386.95	12.45	11.42	-1.54	-0.04	10041	9724	57.3	54.08	22.76	0.467312	FL2-A	2011_1003H.053	D1F02-110930CD	D1F02-110930CD			Y	D1F02	110930	CD		S1
11.83	42.75	19.44	37.85	197.89	385.76	14.21	11.44	-0.8	-0.4	10060	9717	56.99	53.43	23.62	0.530397	FL2-A	2011_1003H.054	D1F03-110930CD	D1F03-110930CD			Y	D1F03	110930	CD		S1
12.27	40.81	16.54	43.68	201	385.39	13.97	10.99	-1.36	-0.26	10055	9710	57.98	54.52	23.62	0.483016	FL2-A	2011_1003H.055	D1F04-110930CD	D1F04-110930CD			Y	D1F04	110930	CD		S1
11.32	40.67	20.89	37.05	182.35	356.09	14.6	11.63	-0.11	-0.15	10094	9689	57.61	54.38	23.29	0.523289	FL2-A	2011_1003H.056	D1F05-110930CD	D1F05-110930CD			Y	D1F05	110930	CD		S1
8.48	29.91	14.7	52.41	204	391.27	20.16	17.95	-0.27	0.43	10769	9756	72.75	70.57	25.35	0.363338	FL2-A	2011_1003H.057	D1F06-110930CD	D1F06-110930CD			Y	D1F06	110930	CD		S1
9.4	39.26	21.73	39.56	201.47	387	14.08	11.55	-1.58	-0.68	10102	9660	59.53	55.4	24.41	0.498097	FL2-A	2011_1003H.058	D1F07-110930CD	D1F07-110930CD			Y	D1F07	110930	CD		S1
8.99	42.54	20.91	36.74	209.27	404	12.31	10.84	-0.56	-1.09	10067	9711	55.27	52.04	22.1	0.536579	FL2-A	2011_1003H.059	D1F08-110930CD	D1F08-110930CD			Y	D1F08	110930	CD		S1
10.23	39.49	23.73	37.57	208.56	401.58	12.85	11.28	-1.56	-1.19	10100	9727	57.19	53.58	23.05	0.512458	FL2-A	2011_1003H.060	D1F09-110930CD	D1F09-110930CD			Y	D1F09	110930	CD		S1
9.88	41.27	20.6	38.19	204.61	389.35	14.33	11.54	-0.48	-1.22	10100	9721	62.38	58.25	24.82	0.519381	FL2-A	2011_1003H.061	D1F10-110930CD	D1F10-110930CD			Y	D1F10	110930	CD		S1
10.85	42.96	19.94	37.57	202	385.08	14.51	11.5	-1.18	-0.64	10054	9724	59.24	54.9	24.17	0.533466	FL2-A	2011_1003H.062	D1F11-110930CD	D1F11-110930CD			Y	D1F11	110930	CD		S1
11.16	39.33	21.47	40.12	202	391.45	12.88	10.3	-2.09	-0.59	10059	9752	58.06	54.32	23.25	0.495028	FL2-A	2011_1003H.063	D1G02-110930CD	D1G02-110930CD			Y	D1G02	110930	CD		S1
12.72	41.71	17.14	41.44	195.83	377.23	13.26	10.65	-1.05	0.24	10030	9734	56.49	53.48	22.2	0.501624	FL2-A	2011_1003H.064	D1G03-110930CD	D1G03-110930CD			Y	D1G03	110930	CD		S1
12.48	41.58	17.5	42.1	200	379.88	13.42	12.71	-1.69	-0.24	10045	9696	57.82	54.05	23.25	0.496893	FL2-A	2011_1003H.065	D1G04-110930CD	D1G04-110930CD			Y	D1G04	110930	CD		S1
11.76	44.95	17.71	38.19	205.29	393.02	13.83	10.32	-1.21	-0.64	10044	9761	58.11	54.67	23.33	0.540654	FL2-A	2011_1003H.066	D1G05-110930CD	D1G05-110930CD			Y	D1G05	110930	CD		S1
8.29	38.02	21.72	40.73	207.14	400.21	13.66	12.1	-1.51	-1.34	10079	9758	57.52	54.13	22.83	0.482794	FL2-A	2011_1003H.067	D1G06-110930CD	D1G06-110930CD			Y	D1G06	110930	CD		S1
11.07	39.37	21.7	39.83	199	385.1	14.53	12.24	-1.77	-0.96	10059	9749	58.35	54.52	23.7	0.497096	FL2-A	2011_1003H.068	D1G07-110930CD	D1G07-110930CD			Y	D1G07	110930	CD		S1
7.64	54.89	8.9	37.04	224	408.79	19.4	12.21	-0.84	-0.87	10247	9728	72.19	66.62	29.39	0.597085	FL2-A	2011_1003H.069	D1G08-110930CD	D1G08-110930CD			Y	D1G08	110930	CD		S1
11.37	41.54	22.93	35.72	196.04	376.99	15.53	11.78	-1.38	-0.79	10069	9745	59.24	54.8	25	0.537665	FL2-A	2011_1003H.070	D1G09-110930CD	D1G09-110930CD			Y	D1G09	110930	CD		S1
10.28	38.62	23.46	38.63	195.7	379.44	14.44	12.43	-1.58	-1.23	10063	9758	58.91	54.81	24.02	0.499935	FL2-A	2011_1003H.071	D1G10-110930CD	D1G10-110930CD			Y	D1G10	110930	CD		S1
11.02	40.69	21.55	37.86	200.36	383.81	15.79	12.43	-1.29	-0.79	10096	9694	57.98	53.86	24.56	0.518014	FL2-A	2011_1003H.072	D1G11-110930CD	D1G11-110930CD			Y	D1G11	110930	CD		S1
10.79	41.39	18.75	40.56	206.21	394.11	12.62	11.33	-1.12	-0.69	10097	9702	57.97	53.94	24.21	0.505064	FL2-A	2011_1003H.073	V1H01-110930CD	V1H01-110930CD			Y	Vehic	110930	CD		S1
9.67	38.98	21.51	39.61	203.11	393	12.46	10.36	-1.18	-0.78	10078	9743	58.33	54.57	23.4	0.495992	FL2-A	2011_1003H.074	D1H02-110930CD	D1H02-110930CD			Y	D1H02	110930	CD		S1
11.38	37.84	18.1	44.64	195.94	379.51	13.99	11.9	-1.76	0.17	10052	9728	57.08	53.51	23.15	0.458778	FL2-A	2011_1003H.075	D1H03-110930CD	D1H03-110930CD			Y	D1H03	110930	CD		S1
10.63	41.54	20.29	38.86	201.16	387.14	15.06	12.22	-1.59	-0.86	10072	9733	57.35	53.41	23.62	0.516667	FL2-A	2011_1003H.076	D1H04-110930CD	D1H04-110930CD			Y	D1H04	110930	CD		S1
9.39	40.49	18.57	41.32	201.51	386.49	14.99	12.02	-1.6	-0.19	10152	9745	57.81	53.92	23.94	0.494927	FL2-A	2011_1003H.077	D1H05-110930CD	D1H05-110930CD			Y	D1H05	110930	CD		S1
9.35	38.26	21.38	40.36	197.23	383.64	13.55	12.08	-1.31	-0.62	10058	9750	55.96	52.35	23.04	0.486645	FL2-A	2011_1003H.078	D1H06-110930CD	D1H06-110930CD			Y	D1H06	110930	CD		S1
11.3	34.12	23.68	42.65	193	374.87	13.77	12.88	-2.36	-0.37	10063	9743	57	53.61	22.73	0.444444	FL2-A	2011_1003H.079	D1H07-110930CD	D1H07-110930CD			Y	D1H07	110930	CD		S1
11.99	41.23	27.26	32.12	196.84	384.3	15.08	10.94	-1.5	-1.58	10127	9782	57.54	53.7	23.83	0.5621	FL2-A	2011_1003H.080	D1H08-110930CD	D1H08-110930CD			Y	D1H08	110930	CD		S1
12.08	38.14	18.67	43.27	198	379.76	14.67	12.38	-1.53	0.41	10096	9744	59.07	54.89	24.15	0.468493	FL2-A	2011_1003H.081	D1H09-110930CD	D1H09-110930CD			Y	D1H09	110930	CD		S1
11.27	36.27	34.97	27.71	217	416.21	14.51	12.52	-0.71	-2.12	10413	9779	81.46	74.53	33.62	0.566896	FL2-A	2011_1003H.082	D1H10-110930CD	D1H10-110930CD			Y	D1H10	110930	CD		S1
12.13	41.82	18.54	39.87	197.88	380.15	14.66	11.32	-1.22	0.01	10075	9768	58.23	53.74	24.86	0.511935	FL2-A	2011_1003H.083	D1H11-110930CD	D1H11-110930CD			Y	D1H11	110930	CD		S1
11.12	42.47	19.42	38.43	199.27	378.86	16.37	12.52	-1.39	-0.66	10101	9760	58.09	54.07	23.92	0.524969	FL2-A	2011_1003H.084	V1H12-110930CD	V1H12-110930CD			Y	Vehic	110930	CD		S1
8.4	42.12	19.34	37.93	246.82	466.88	12.84	10.47	0.24	-0.93	10177	9700	64.25	59.04	27.68	0.526171	FL2-A	2011_1004H.001	V1A01-110922IM	V1A01-110922IM			Y	Vehic	110922	IM		S1
7.13	39.68	18.43	41.49	244	465.72	12.97	10.19	-0.97	0.05	10143	9707	64.13	59.37	27.01	0.488851	FL2-A	2011_1004H.002	D1A02-110922IM	D1A02-110922IM			Y	D1A02	110922	IM		S1
8.22	39.5	24.27	36.02	234.4	453.61	15.29	11.19	-1.04	-1.26	10177	9718	65.16	60.3	27.29	0.52304	FL2-A	2011_1004H.003	D1A03-110922IM	D1A03-110922IM			Y	D1A03	110922	IM		S1
7	37.43	20.55	42.41	245.24	469	13.4	10.7	-1.29	-0.92	10175	9711	65.67	61.19	27.3	0.468813	FL2-A	2011_1004H.004	D1A04-110922IM	D1A04-110922IM			Y	D1A04	110922	IM		S1
7.17	38.99	17.35	43.51	247.19	469.73	14.1	11.32	-1.23	-0.14	10143	9711	64.44	59.6	28.07	0.472606	FL2-A	2011_1004H.005	D1A05-110922IM	D1A05-110922IM			Y	D1A05	110922	IM		S1
7.66	42.82	20.86	37.06	247.63	467.69	16.04	12.86	-1.8	-1.22	10235	9717	69.17	63.09	30.61	0.536054	FL2-A	2011_1004H.006	D1A06-110922IM	D1A06-110922IM			Y	D1A06	110922	IM		S1
7.87	43.5	21.83	33.07	233.18	450.71	15.62	10.93	0.49	-1.06	10257	9706	62.64	57.74	26.86	0.568108	FL2-A	2011_1004H.007	D1A07-110922IM	D1A07-110922IM			Y	D1A07	110922	IM		S1
11.62	36.25	2.38	59.79	117	224.41	21.58	30.14	-0.09	1.31	10140	9767	66.8	60.88	30.58	0.377447	FL2-A	2011_1004H.008	D1A08-110922IM	D1A08-110922IM			Y	D1A08	110922	IM		S1
8.29	45.55	18.54	35.47	236.44	454.82	15.12	12.27	-0.93	-0.44	10294	9734	60.15	54.72	27.57	0.562207	FL2-A	2011_1004H.009	D1A09-110922IM	D1A09-110922IM			Y	D1A09	110922	IM		S1
8.15	40.35	20.71	38.22	229.3	435.46	14.51	11.02	-1.47	0.1	10170	9729	64.69	59.71	27.35	0.513555	FL2-A	2011_1004H.010	D1A10-110922IM	D1A10-110922IM			Y	D1A10	110922	IM		S1
8.98	57.5	15.86	25.07	282	506.43	20.42	8.02	0.03	-0.04	10990	9723	104.61	106.92	42.16	0.696379	FL2-A	2011_1004H.011	D1A11-110922IM	D1A11-110922IM			Y	D1A11	110922	IM		S1
8.4	41.61	20.37	37.88	244.67	461.98	13.82	11.48	-0.6	-1.02	10157	9704	63.98	58.92	27.88	0.523462	FL2-A	2011_1004H.012	V1A12-110922IM	V1A12-110922IM			Y	Vehic	110922	IM		S1
8.22	35.32	20.62	43.61	239.14	458.57	13.93	11.36	-2.07	0.38	10179	9724	66.08	60.85	27.82	0.447485	FL2-A	2011_1004H.013	D1B02-110922IM	D1B02-110922IM			Y	D1B02	110922	IM		S1
6.18	43.11	17.25	38.22	245.01	475.2	18.46	14.93	-0.95	-0.34	10868	9717	87.14	81.78	36.59	0.530063	FL2-A	2011_1004H.014	D1B03-110922IM	D1B03-110922IM			Y	D1B03	110922	IM		S1
6.95	80.46	5.74	14.45	236	452.65	23.23	15.15	-0.32	-1.27	11370	9757	75.02	70.56	25.53	0.847751	FL2-A	2011_1004H.015	D1B04-110922IM	D1B04-110922IM			Y	D1B04	110922	IM		S1
9.7	38.23	18.47	42.32	228.17	443.15	13.56	10.93	-0.77	0.45	10269	9728	66.56	59.44	31.63	0.474612	FL2-A	2011_1004H.016	D1B05-110922IM	D1B05-110922IM			Y	D1B05	110922	IM		S1
7.4	80.65	5.77	14.92	244.36	470.54	24.9	12.76	-1.53	-0.27	11108	9730	75.6	70.62	26.69	0.843884	FL2-A	2011_1004H.017	D1B06-110922IM	D1B06-110922IM			Y	D1B06	110922	IM		S1
8.64	36.14	20.31	42.47	228.91	438.08	13.09	11.51	-1.28	0.75	10183	9736	65.68	59.95	28.88	0.459738	FL2-A	2011_1004H.018	D1B07-110922IM	D1B07-110922IM			Y	D1B07	110922	IM		S1
9.92	79.56	7.92	14.71	239.81	472.47	24.69	12.54	-2.08	-0.46	11113	9786	73.36	69.13	25.71	0.843959	FL2-A	2011_1004H.019	D1B08-110922IM	D1B08-110922IM			Y	D1B08	110922	IM		S1
8.8	37.81	20.71	41.07	233.58	445.25	13.82	11.33	-1.74	0.08	10169	9690	64.9	59.9	27.18	0.479336	FL2-A	2011_1004H.020	D1B09-110922IM	D1B09-110922IM			Y	D1B09	110922	IM		S1
8.31	36.84	23.19	40.21	241	465.32	13.89	11.87	-1.06	-1.55	10139	9699	63.73	57.84	28.85	0.478131	FL2-A	2011_1004H.021	D1B10-110922IM	D1B10-110922IM			Y	D1B10	110922	IM		S1
7.24	39.23	19.29	41.59	235	447.66	13.45	11.39	-1.43	-0.41	10147	9727	64.82	59.57	27.52	0.4854	FL2-A	2011_1004H.022	D1B11-110922IM	D1B11-110922IM			Y	D1B11	110922	IM		S1
7.94	39.32	19.5	40.33	238.83	454.92	12.71	9.98	-0.31	-0.07	10220	9729	64.23	58.97	27.62	0.49366	FL2-A	2011_1004H.023	D1C02-110922IM	D1C02-110922IM			Y	D1C02	110922	IM		S1
8.36	34.27	22.73	42.11	231.98	449.04	12.55	10.2	-1.66	0.34	10129	9708	63.66	59.01	26.82	0.448678	FL2-A	2011_1004H.024	D1C03-110922IM	D1C03-110922IM			Y	D1C03	110922	IM		S1
7.21	48.09	16.08	36.06	244.94	466.27	14.14	10.4	-0.64	-0.73	10324	9724	67.96	62.37	30.98	0.57148	FL2-A	2011_1004H.025	D1C04-110922IM	D1C04-110922IM			Y	D1C04	110922	IM		S1
8.76	36.25	18.65	44.99	234	448.65	13.22	11.3	-1.37	0.22	10271	9713	63.77	58.26	28.14	0.446209	FL2-A	2011_1004H.026	D1C05-110922IM	D1C05-110922IM			Y	D1C05	110922	IM		S1
9.72	39.18	23.53	37.15	230.89	445.12	14.33	10.3	-1.29	-1.05	10155	9693	64.92	60.32	26.92	0.513298	FL2-A	2011_1004H.027	D1C06-110922IM	D1C06-110922IM			Y	D1C06	110922	IM		S1
7.75	38.59	21.56	39.56	235.08	452.22	13.18	10.59	-1.03	-0.51	10173	9715	63.96	59.62	26.14	0.493794	FL2-A	2011_1004H.028	D1C07-110922IM	D1C07-110922IM			Y	D1C07	110922	IM		S1
8.28	39.1	24.23	37.21	232.1	447.87	15.1	10.8	-1.96	-1.35	10151	9695	64.84	60.44	26.72	0.512384	FL2-A	2011_1004H.029	D1C08-110922IM	D1C08-110922IM			Y	D1C08	110922	IM		S1
8.43	37.37	19.98	42.12	233.58	446.13	12.72	10.21	-1.35	0.22	10138	9694	64.13	59.15	27.17	0.470122	FL2-A	2011_1004H.030	D1C09-110922IM	D1C09-110922IM			Y	D1C09	110922	IM		S1
8.4	47.99	16.4	36.08	235.55	450.19	15.46	11.97	-0.86	-0.86	10275	9684	66.32	60.62	30.33	0.570834	FL2-A	2011_1004H.031	D1C10-110922IM	D1C10-110922IM			Y	D1C10	110922	IM		S1
8.66	39.47	15.09	45.08	238.29	446	12.47	11.26	-0.8	0.24	10143	9664	64.89	59.72	27.85	0.466824	FL2-A	2011_1004H.032	D1C11-110922IM	D1C11-110922IM			Y	D1C11	110922	IM		S1
7.38	36.41	23.18	40.19	242.17	466.92	11.85	9.38	-0.79	-1.19	10148	9675	67.31	62.13	28.42	0.475326	FL2-A	2011_1004H.033	D1D02-110922IM	D1D02-110922IM			Y	D1D02	110922	IM		S1
8.45	46.77	18.33	34.92	259	480.49	14.43	10.06	-1.74	-0.09	10262	9688	73.89	67.49	32.35	0.57253	FL2-A	2011_1004H.034	D1D03-110922IM	D1D03-110922IM			Y	D1D03	110922	IM		S1
6.74	42.64	22.48	34.32	250.78	478.63	12.56	8.82	-1.19	-0.18	10244	9747	66.22	59.52	30.34	0.554054	FL2-A	2011_1004H.035	D1D04-110922IM	D1D04-110922IM			Y	D1D04	110922	IM		S1
8.67	36.99	7.57	48.83	257	504.69	16.68	13.74	-0.15	6.28	10661	9709	96.02	85.63	48.29	0.431018	FL2-A	2011_1004H.036	D1D05-110922IM	D1D05-110922IM			Y	D1D05	110922	IM		S1
8.42	34.81	22.35	42.26	230.45	443	13.09	10.66	-1.74	0.03	10129	9712	65.72	61.06	27.17	0.451667	FL2-A	2011_1004H.037	D1D06-110922IM	D1D06-110922IM			Y	D1D06	110922	IM		S1
9.62	36.07	23.71	40.28	227.34	440.78	14.75	11.46	-2.26	-0.18	10189	9733	64.27	58.72	29.21	0.47243	FL2-A	2011_1004H.038	D1D07-110922IM	D1D07-110922IM			Y	D1D07	110922	IM		S1
9.82	34.15	22.91	42.48	225.72	433.03	13.54	11.01	-1.83	0.45	10138	9732	67.2	62.09	27.97	0.445648	FL2-A	2011_1004H.039	D1D08-110922IM	D1D08-110922IM			Y	D1D08	110922	IM		S1
8.31	36.7	20.41	42.96	232.4	443.95	13.44	10.97	-1.55	-0.29	10148	9704	65.41	59.92	27.98	0.460708	FL2-A	2011_1004H.040	D1D09-110922IM	D1D09-110922IM			Y	D1D09	110922	IM		S1
8.5	42.83	18.33	38.9	231.7	438.19	13.39	11.02	-1.02	-0.23	10136	9723	64.36	59.59	26.84	0.524043	FL2-A	2011_1004H.041	D1D10-110922IM	D1D10-110922IM			Y	D1D10	110922	IM		S1
8.23	40.87	19.91	39.15	232.89	440.32	13.65	11.07	-0.67	-0.89	10198	9711	67.07	61.77	28.32	0.510747	FL2-A	2011_1004H.042	D1D11-110922IM	D1D11-110922IM			Y	D1D11	110922	IM		S1
8.51	34.98	15.62	48.09	239.26	452.01	14.17	11.86	-1.02	1.15	10303	9658	72.22	66.21	31.37	0.421091	FL2-A	2011_1004H.043	D1E02-110922IM	D1E02-110922IM			Y	D1E02	110922	IM		S1
7.72	35.95	18.69	45.49	233.83	447.24	12.78	10.55	-1.52	0.08	10125	9712	64.72	60.21	26.6	0.441429	FL2-A	2011_1004H.044	D1E03-110922IM	D1E03-110922IM			Y	D1E03	110922	IM		S1
8.47	39.18	18.61	42.11	226	434.57	14.16	10.56	-1.44	0.16	10146	9723	65.19	60.82	26.61	0.481978	FL2-A	2011_1004H.045	D1E04-110922IM	D1E04-110922IM			Y	D1E04	110922	IM		S1
7.37	38.9	19.95	40.94	234	450.16	13.7	10.49	-1.27	-0.02	10145	9740	64.5	59.87	26.61	0.487224	FL2-A	2011_1004H.046	D1E05-110922IM	D1E05-110922IM			Y	D1E05	110922	IM		S1
8.72	38.09	24.33	37.43	234	451.29	12.82	9.93	-1.12	-0.95	10122	9739	65.22	60.06	27.51	0.50437	FL2-A	2011_1004H.047	D1E06-110922IM	D1E06-110922IM			Y	D1E06	110922	IM		S1
9.23	37.5	17.17	44.82	231.65	441.41	12.39	10.18	-1.45	0.98	10115	9737	64.2	59.54	26.84	0.455539	FL2-A	2011_1004H.048	D1E07-110922IM	D1E07-110922IM			Y	D1E07	110922	IM		S1
8.67	33.65	24.37	41	224.46	431.98	12.79	11.09	-1.54	0.1	10194	9738	66.88	61.4	28.84	0.45077	FL2-A	2011_1004H.049	D1E08-110922IM	D1E08-110922IM			Y	D1E08	110922	IM		S1
8.12	37.71	20.75	40.43	226	431.68	14.01	10.82	-1.29	0.6	10178	9737	66.87	61.11	29.27	0.482595	FL2-A	2011_1004H.050	D1E09-110922IM	D1E09-110922IM			Y	D1E09	110922	IM		S1
9.16	41.48	18.23	40.18	224.75	427.61	15.03	11.58	-1.32	-0.06	10161	9740	63.78	59.4	26.26	0.50796	FL2-A	2011_1004H.051	D1E10-110922IM	D1E10-110922IM			Y	D1E10	110922	IM		S1
9.13	41.32	19.08	39.42	235.55	445.2	14.54	11.05	-0.73	-0.5	10138	9703	66.7	61.29	28.13	0.511766	FL2-A	2011_1004H.052	D1E11-110922IM	D1E11-110922IM			Y	D1E11	110922	IM		S1
8.61	39.69	19.04	40.91	229.36	439.03	13.94	9.7	-1.31	0.31	10147	9741	64.82	60.2	26.77	0.492432	FL2-A	2011_1004H.053	D1F02-110922IM	D1F02-110922IM			Y	D1F02	110922	IM		S1
9.66	37.33	26.38	36.45	217.88	427.34	14.09	10.36	-1.58	-1.36	10148	9716	65.59	61.16	27.32	0.505964	FL2-A	2011_1004H.054	D1F03-110922IM	D1F03-110922IM			Y	D1F03	110922	IM		S1
7.9	38.48	21.05	40.41	232.19	446.47	14.27	10.77	-1.05	-0.59	10152	9720	66.76	61.64	28.37	0.487768	FL2-A	2011_1004H.055	D1F04-110922IM	D1F04-110922IM			Y	D1F04	110922	IM		S1
8.82	41.34	18.02	40.45	233.61	446.39	13.6	10.71	-0.49	-0.46	10169	9700	65.55	60.54	27.2	0.505441	FL2-A	2011_1004H.056	D1F05-110922IM	D1F05-110922IM			Y	D1F05	110922	IM		S1
10.3	37.73	26.14	34.8	241	462.24	20.07	15.79	-0.79	-2.22	11030	9748	75.94	71.74	25.92	0.520199	FL2-A	2011_1004H.057	D1F06-110922IM	D1F06-110922IM			Y	D1F06	110922	IM		S1
9.26	41.08	20.13	38.23	230.64	440.16	13.97	10.61	-0.86	0.05	10154	9725	66.6	61.16	28.7	0.517967	FL2-A	2011_1004H.058	D1F07-110922IM	D1F07-110922IM			Y	D1F07	110922	IM		S1
8.2	39.22	19.31	41.22	240.15	459.19	12.44	10.16	-0.29	-0.46	10187	9723	66.26	61.58	27.71	0.487568	FL2-A	2011_1004H.059	D1F08-110922IM	D1F08-110922IM			Y	D1F08	110922	IM		S1
8.02	40.08	21.09	38.75	236.1	450.43	13.54	10.67	-1.22	-0.74	10128	9707	64.3	59.93	26.68	0.508436	FL2-A	2011_1004H.060	D1F09-110922IM	D1F09-110922IM			Y	D1F09	110922	IM		S1
8.26	37.9	21.87	40.35	228.9	439	13.85	10.37	-1.71	-0.32	10135	9724	63.94	59.81	26.45	0.484345	FL2-A	2011_1004H.061	D1F10-110922IM	D1F10-110922IM			Y	D1F10	110922	IM		S1
8.4	39.6	22.66	37.28	230.1	439.59	13.92	11.21	-1.18	-0.78	10132	9703	64.08	58.99	27.27	0.515088	FL2-A	2011_1004H.062	D1F11-110922IM	D1F11-110922IM			Y	D1F11	110922	IM		S1
8.95	41.35	16.35	42.31	233.49	445.79	13.04	10.15	-0.92	-0.06	10145	9722	64.35	59.71	26.7	0.494262	FL2-A	2011_1004H.063	D1G02-110922IM	D1G02-110922IM			Y	D1G02	110922	IM		S1
8.5	40.07	16.4	43.5	231.21	440	13.34	10.19	-1.16	0.51	10132	9707	64.22	59.71	26.65	0.479478	FL2-A	2011_1004H.064	D1G03-110922IM	D1G03-110922IM			Y	D1G03	110922	IM		S1
9.67	37.21	15.66	47.29	231.56	439	13.32	10.79	-1.48	0.69	10154	9682	69.79	64.68	29.32	0.440355	FL2-A	2011_1004H.065	D1G04-110922IM	D1G04-110922IM			Y	D1G04	110922	IM		S1
8.13	39.36	24.08	36.49	227	440.28	14.79	11.31	-1.41	-1.01	10151	9677	63.99	59.54	26.69	0.518919	FL2-A	2011_1004H.066	D1G05-110922IM	D1G05-110922IM			Y	D1G05	110922	IM		S1
8.59	33.54	24.57	41.96	229.4	446.51	14.24	11.18	-2.13	-0.5	10159	9707	67.45	62.14	28.41	0.444238	FL2-A	2011_1004H.067	D1G06-110922IM	D1G06-110922IM			Y	D1G06	110922	IM		S1
7.79	38.43	22.12	39.75	229.53	443.22	14.33	11.07	-1.81	-0.6	10135	9728	65.28	60.38	27.85	0.491558	FL2-A	2011_1004H.068	D1G07-110922IM	D1G07-110922IM			Y	D1G07	110922	IM		S1
7	57.09	5.68	35.83	261.48	472.21	17.37	10.97	0.49	0.48	10451	9693	78.13	72.39	32.11	0.614399	FL2-A	2011_1004H.069	D1G08-110922IM	D1G08-110922IM			Y	D1G08	110922	IM		S1
7.95	39.57	21.84	38.14	231.42	441.58	13.77	10.51	-1.51	0.05	10152	9717	65.42	60	28.55	0.509201	FL2-A	2011_1004H.070	D1G09-110922IM	D1G09-110922IM			Y	D1G09	110922	IM		S1
8.84	39.49	24.03	36.85	228.05	438.3	14.41	11.28	-1.87	-1.28	10124	9713	63.86	59.45	26.41	0.517291	FL2-A	2011_1004H.071	D1G10-110922IM	D1G10-110922IM			Y	D1G10	110922	IM		S1
8.41	38.77	25.93	35.36	228	436.63	13.02	11.18	-1.24	-1.54	10148	9719	65.05	59.99	28.35	0.523	FL2-A	2011_1004H.072	D1G11-110922IM	D1G11-110922IM			Y	D1G11	110922	IM		S1
7.92	36.17	23.67	39.93	240	456.66	12.89	11.4	-1.37	-0.7	10131	9710	65.64	60.78	28.3	0.475296	FL2-A	2011_1004H.073	V1H01-110922IM	V1H01-110922IM			Y	Vehic	110922	IM		S1
7.35	39.4	17.28	43.09	240.95	455.88	13.28	9.82	-0.38	-0.26	10139	9674	69.18	63.46	29.59	0.477634	FL2-A	2011_1004H.074	D1H02-110922IM	D1H02-110922IM			Y	D1H02	110922	IM		S1
8.39	36.23	17.54	46.29	229	439.37	14.09	11.27	-1.42	0.29	10143	9724	67.14	62.18	28.25	0.439045	FL2-A	2011_1004H.075	D1H03-110922IM	D1H03-110922IM			Y	D1H03	110922	IM		S1
8.48	37.88	19.91	41.86	229.7	441.23	13.69	10.14	-1.42	0.19	10134	9726	65.14	60.49	27.09	0.475044	FL2-A	2011_1004H.076	D1H04-110922IM	D1H04-110922IM			Y	D1H04	110922	IM		S1
9.07	33.62	22.25	44.01	225.36	434.83	13.49	10.67	-2.37	0.42	10129	9703	64.97	60.22	26.9	0.43308	FL2-A	2011_1004H.077	D1H05-110922IM	D1H05-110922IM			Y	D1H05	110922	IM		S1
8.33	37.88	20.72	41	228.82	438.25	14.22	10.56	-1.36	0.07	10126	9719	65.88	60.97	27.58	0.480223	FL2-A	2011_1004H.078	D1H06-110922IM	D1H06-110922IM			Y	D1H06	110922	IM		S1
8.67	36.66	19.58	44.18	230.06	439.42	14.99	13.25	-2.26	-0.26	10165	9722	64.51	59.46	27.16	0.453488	FL2-A	2011_1004H.079	D1H07-110922IM	D1H07-110922IM			Y	D1H07	110922	IM		S1
8.67	41.97	19.6	38.53	232.9	443.38	14.22	11.08	-0.74	-0.78	10137	9710	65.38	60.07	27.93	0.521366	FL2-A	2011_1004H.080	D1H08-110922IM	D1H08-110922IM			Y	D1H08	110922	IM		S1
8.78	38.35	20.1	41.56	227	433.16	14.08	11.41	-1.71	-0.08	10191	9724	65.73	60.69	27.58	0.479915	FL2-A	2011_1004H.081	D1H09-110922IM	D1H09-110922IM			Y	D1H09	110922	IM		S1
8.78	42.01	19.53	38.08	251.69	466.66	13.55	11.5	-0.63	-0.42	10357	9656	83.84	77.1	34.1	0.524535	FL2-A	2011_1004H.082	D1H10-110922IM	D1H10-110922IM			Y	D1H10	110922	IM		S1
7.84	41.28	20.6	38.18	237.7	454.46	14.09	11.1	-1.49	-0.35	10150	9728	63.31	57.86	27.98	0.519507	FL2-A	2011_1004H.083	D1H11-110922IM	D1H11-110922IM			Y	D1H11	110922	IM		S1
8.38	40.85	21.19	38	233.16	446.28	13.81	10.77	-1.11	-0.58	10161	9714	63.99	58.79	28.16	0.518072	FL2-A	2011_1004H.084	V1H12-110922IM	V1H12-110922IM			Y	Vehic	110922	IM		S1
8.17	38.35	16.97	45.29	223.5	430.85	11.44	9.94	-1.15	-0.32	10146	9697	64.12	60.19	25.56	0.458513	FL2-A	2011_1005H.001	V2A01-111001CD	V2A01-111001CD			Y	Vehic	111001	CD		S1
9.76	42	21.24	37.96	234.87	443.97	12.64	9.27	-0.63	-1.71	10179	9733	66.99	62.61	25.63	0.525263	FL2-A	2011_1005H.002	D2A02-111001CD	D2A02-111001CD			Y	D2A02	111001	CD		S1
10.13	40.69	15.88	43.63	222.72	425.23	12.34	10.23	-0.22	-0.17	10112	9670	61.67	58.04	24.78	0.482566	FL2-A	2011_1005H.003	D2A03-111001CD	D2A03-111001CD			Y	D2A03	111001	CD		S1
7.55	38.73	19.6	41.7	221.18	426.46	11.97	10.36	-1.46	0.09	10124	9694	61.67	57.41	25.28	0.481537	FL2-A	2011_1005H.004	D2A04-111001CD	D2A04-111001CD			Y	D2A04	111001	CD		S1
9.89	41.89	18.46	39.91	220.7	424.3	12.26	9.56	-0.52	-0.44	10113	9683	61.59	57.74	25.14	0.512103	FL2-A	2011_1005H.005	D2A05-111001CD	D2A05-111001CD			Y	D2A05	111001	CD		S1
8.39	37.8	18.84	43.76	220.63	425.47	11.77	10.3	-0.95	-0.33	10133	9684	61.91	57.57	25.53	0.463462	FL2-A	2011_1005H.006	D2A06-111001CD	D2A06-111001CD			Y	D2A06	111001	CD		S1
8.12	37.35	21.07	41.7	222.31	426.86	12.66	9.99	-1.02	-0.54	10127	9697	63.88	59.5	25.95	0.472486	FL2-A	2011_1005H.007	D2A07-111001CD	D2A07-111001CD			Y	D2A07	111001	CD		S1
9	39.58	19.66	40.8	219.99	421.99	11.96	9.98	-0.95	-0.12	10114	9698	61.75	57.55	25.01	0.492411	FL2-A	2011_1005H.008	D2A08-111001CD	D2A08-111001CD			Y	D2A08	111001	CD		S1
10.27	39.76	19.17	41.53	219.18	418.04	12.85	11.02	-1.01	-0.33	10147	9691	61.97	57.7	25.34	0.489113	FL2-A	2011_1005H.009	D2A09-111001CD	D2A09-111001CD			Y	D2A09	111001	CD		S1
8.19	38.4	20.87	40.58	220.17	419.31	12.07	10.66	-0.59	-0.73	10128	9735	62.67	58.03	25.64	0.486199	FL2-A	2011_1005H.010	D2A10-111001CD	D2A10-111001CD			Y	D2A10	111001	CD		S1
8.18	42.09	21.7	37.18	222.01	422.76	13.1	11.07	-1.07	-1.66	10143	9656	61.33	57.44	24.53	0.53097	FL2-A	2011_1005H.011	D2A11-111001CD	D2A11-111001CD			Y	D2A11	111001	CD		S1
9.94	39.62	19.34	41.69	221	418.74	12.37	11.71	-1.02	-0.78	10148	9728	62.66	57.97	26.05	0.487271	FL2-A	2011_1005H.012	V2A12-111001CD	V2A12-111001CD			Y	Vehic	111001	CD		S1
9.23	41.87	16.47	42.02	217.38	414.87	13.23	10.38	-0.78	-0.55	10120	9708	62.94	59.48	24.51	0.499106	FL2-A	2011_1005H.013	D2A02-111001CD	D2B02-111001CD	Y		Y	D2B02	111001	CD		S1
8.52	38.01	19.95	42.24	212	411.27	12.13	10.75	-1.02	-0.39	10102	9690	61.39	57.46	24.68	0.473645	FL2-A	2011_1005H.014	D2A03-111001CD	D2B03-111001CD	Y		Y	D2B03	111001	CD		S1
9.48	39.5	24.27	36.97	224.68	439.84	13.67	10.98	-0.99	-1.54	10283	9727	68.57	63.95	27.86	0.516542	FL2-A	2011_1005H.015	D2B04-111001CD	D2B04-111001CD			Y	D2B04	111001	CD		S1
9.54	40.15	19.79	40.96	204.01	398	13.78	12.53	-1.78	-0.68	10136	9717	61.34	57.16	25.44	0.495007	FL2-A	2011_1005H.016	D2B05-111001CD	D2B05-111001CD			Y	D2B05	111001	CD		S1
10.32	20.55	4.34	66.94	217	416.21	24.17	21.84	0.6	6.47	10822	9867	83.37	79.97	31.66	0.234884	FL2-A	2011_1005H.017	D2B06-111001CD	D2B06-111001CD			Y	D2B06	111001	CD		S1
10.58	42.41	20.46	37.54	214.95	411.7	13.83	10.1	-0.89	-0.72	10134	9701	63.28	59.05	25.26	0.530457	FL2-A	2011_1005H.018	D2B07-111001CD	D2B07-111001CD			Y	D2B07	111001	CD		S1
8.01	77.89	11.12	11.22	214	410.45	19.33	10.87	-0.42	-0.46	10789	9727	69.46	67.47	22.07	0.874088	FL2-A	2011_1005H.019	D2B08-111001CD	D2B08-111001CD			Y	D2B08	111001	CD		S1
9.24	40.33	23.56	36.94	221.49	432.46	13.46	10.31	-0.89	-1.42	10193	9716	58.69	54	25.87	0.521936	FL2-A	2011_1005H.020	D2B09-111001CD	D2B09-111001CD			Y	D2B09	111001	CD		S1
9.12	39.77	25.18	35.6	211.38	412	13.12	10.66	-1.32	-1.26	10127	9724	61.93	57.74	25.09	0.527664	FL2-A	2011_1005H.021	D2B10-111001CD	D2B10-111001CD			Y	D2B10	111001	CD		S1
8.88	39.66	19.42	41.3	215.62	412.27	12.72	11.09	-1.6	-0.07	10131	9696	60.91	56.66	25.17	0.489872	FL2-A	2011_1005H.022	D2B11-111001CD	D2B11-111001CD			Y	D2B11	111001	CD		S1
9.37	41.12	19.62	39.79	213.08	413.16	12.76	10.25	-1.19	-0.67	10112	9691	60.96	57.11	24.63	0.508219	FL2-A	2011_1005H.023	D2C02-111001CD	D2C02-111001CD			Y	D2C02	111001	CD		S1
8.35	37.29	21.08	41.53	212.13	411.48	12.96	11.04	-1.57	-0.13	10115	9656	61.11	56.86	25.35	0.473103	FL2-A	2011_1005H.024	D2C03-111001CD	D2C03-111001CD			Y	D2C03	111001	CD		S1
10.01	22.03	7.73	65.31	209	400.86	19.93	21.26	0.82	2.92	11060	9816	79.7	76.5	29.96	0.252233	FL2-A	2011_1005H.025	D2C04-111001CD	D2C04-111001CD			Y	D2C04	111001	CD		S1
9.36	40.59	23.01	37.04	205.64	401	14.27	11.22	-1.86	-0.95	10128	9672	60.69	56.91	24.58	0.522865	FL2-A	2011_1005H.026	D2C05-111001CD	D2C05-111001CD			Y	D2C05	111001	CD		S1
11.82	40.11	19.19	40.99	207	401.2	13.53	11.04	-1.15	0.09	10101	9701	61.06	56.67	25.22	0.494575	FL2-A	2011_1005H.027	D2C06-111001CD	D2C06-111001CD			Y	D2C06	111001	CD		S1
12.45	41.41	16.83	42	210.64	402.43	12.99	10.84	-0.97	0.33	10108	9695	62	57.8	24.93	0.496463	FL2-A	2011_1005H.028	D2C07-111001CD	D2C07-111001CD			Y	D2C07	111001	CD		S1
9.84	41.03	17.24	42.03	214.7	412.28	13.98	10.76	-1.04	-0.09	10131	9748	61.38	56.71	26.7	0.49398	FL2-A	2011_1005H.029	D2C08-111001CD	D2C08-111001CD			Y	D2C08	111001	CD		S1
8.7	39.94	21.91	39.04	211.15	407.57	13.92	12.04	-1.57	-1.56	10137	9688	61.64	57.32	25.04	0.505698	FL2-A	2011_1005H.030	D2C09-111001CD	D2C09-111001CD			Y	D2C09	111001	CD		S1
10.82	43.83	19.33	37.79	208.79	399	15.44	11.61	-1.34	-0.84	10132	9692	60.86	56.74	24.77	0.537001	FL2-A	2011_1005H.031	D2C10-111001CD	D2C10-111001CD			Y	D2C10	111001	CD		S1
8.96	39.67	23.38	37.25	207	399.32	13.56	11.69	-1.52	-0.91	10162	9722	62.11	57.75	25.94	0.515731	FL2-A	2011_1005H.032	D2C11-111001CD	D2C11-111001CD			Y	D2C11	111001	CD		S1
9.49	42.95	20.47	36.83	214.82	415.33	13.2	10.08	-0.45	-0.75	10127	9710	60.86	56.64	25.6	0.538355	FL2-A	2011_1005H.033	D2D02-111001CD	D2D02-111001CD			Y	D2D02	111001	CD		S1
10.07	41.15	19.68	38.86	208.11	402.07	13.58	10.03	-1.08	0.23	10110	9691	60.88	56.79	24.66	0.514311	FL2-A	2011_1005H.034	D2D03-111001CD	D2D03-111001CD			Y	D2D03	111001	CD		S1
9.07	39.26	23.25	37.94	210.8	411.35	13.89	11.56	-1.74	-0.75	10169	9739	61.06	56.42	26.23	0.508549	FL2-A	2011_1005H.035	D2D04-111001CD	D2D04-111001CD			Y	D2D04	111001	CD		S1
8.52	30.53	14.24	55.34	214	410.45	22.41	20.51	-2.55	-1.03	11215	9000	78.99	77.08	26.99	0.355537	FL2-A	2011_1005H.036	D2D05-111001CD	D2D05-111001CD			Y	D2D05	111001	CD		S1
11.06	43.43	21.06	36.28	208	402.33	13.98	10.77	-1.36	-0.69	10113	9689	59.63	55.79	24.47	0.54485	FL2-A	2011_1005H.037	D2D06-111001CD	D2D06-111001CD			Y	D2D06	111001	CD		S1
10.14	40.83	19.78	40.1	209.75	403.28	12.81	10.67	-1.65	-0.24	10143	9697	61.38	57.28	24.57	0.50451	FL2-A	2011_1005H.038	D2D07-111001CD	D2D07-111001CD			Y	D2D07	111001	CD		S1
9.99	39.97	20.66	39.87	209.03	400	13.96	11.39	-1.85	-0.2	10118	9696	61.1	57.08	24.55	0.500626	FL2-A	2011_1005H.039	D2D08-111001CD	D2D08-111001CD			Y	D2D08	111001	CD		S1
9.99	35.87	23.72	41.16	205.16	399.64	14.97	12.93	-2.12	-1.03	10150	9734	60.48	56.09	25.33	0.465663	FL2-A	2011_1005H.040	D2D09-111001CD	D2D09-111001CD			Y	D2D09	111001	CD		S1
10.13	42.25	19.75	39.02	215.78	410.08	13.62	12.79	-1.93	-0.8	10136	9714	61.8	56.99	27.36	0.519872	FL2-A	2011_1005H.041	D2D10-111001CD	D2D10-111001CD			Y	D2D10	111001	CD		S1
9.98	35.96	22.08	42.35	205.86	396.52	13.48	12.4	-2.22	-0.03	10096	9692	61.18	56.67	25.52	0.459201	FL2-A	2011_1005H.042	D2D11-111001CD	D2D11-111001CD			Y	D2D11	111001	CD		S1
10	38.37	17.17	44.87	207.9	399.23	13.24	11.37	-1.84	0.52	10089	9686	61.55	57.7	24.61	0.460956	FL2-A	2011_1005H.043	D2E02-111001CD	D2E02-111001CD			Y	D2E02	111001	CD		S1
9.56	39.61	19.33	40.99	204.7	397.22	13.42	10.95	-1.01	-0.11	10156	9724	61.86	58.06	25.04	0.491439	FL2-A	2011_1005H.044	D2E03-111001CD	D2E03-111001CD			Y	D2E03	111001	CD		S1
9.68	42.3	15.85	42.35	211.42	402.45	14.12	11.88	-0.81	-0.54	10116	9701	62.68	58.47	25.14	0.499705	FL2-A	2011_1005H.045	D2E04-111001CD	D2E04-111001CD			Y	D2E04	111001	CD		S1
10.48	41.5	20.13	38.66	206.92	401.05	13.33	9.89	-1.47	0.04	10109	9665	61.27	57.42	24.48	0.517715	FL2-A	2011_1005H.046	D2E05-111001CD	D2E05-111001CD			Y	D2E05	111001	CD		S1
9.49	38.82	18.77	42.87	207.51	398.08	13.33	11.83	-1.36	-0.43	10116	9704	61.23	57.28	24.61	0.475211	FL2-A	2011_1005H.047	D2E06-111001CD	D2E06-111001CD			Y	D2E06	111001	CD		S1
14.64	53.23	21.65	21.79	200	383.6	20.16	15.16	2.99	-2.8	10961	9949	70.07	68.52	26.13	0.709544	FL2-A	2011_1005H.048	D2E07-111001CD	D2E07-111001CD			Y	D2E07	111001	CD		S1
10.92	43.23	21.3	36.08	209.72	402.27	14.27	11	-1.09	-1.07	10148	9699	62.38	58.45	24.25	0.545076	FL2-A	2011_1005H.049	D2E08-111001CD	D2E08-111001CD			Y	D2E08	111001	CD		S1
12.87	41.41	11.27	48.02	215.16	396	13.35	14.36	-2.19	0.3	10182	9694	62.75	58.13	27.4	0.463044	FL2-A	2011_1005H.050	D2E09-111001CD	D2E09-111001CD			Y	D2E09	111001	CD		S1
9.11	72.32	15.53	12.36	215	412.37	19.2	14.68	-0.62	-1.49	10811	9762	73.31	71.74	22.82	0.854039	FL2-A	2011_1005H.051	D2E10-111001CD	D2E10-111001CD			Y	D2E10	111001	CD		S1
15.13	34.42	35.31	28.58	219	420.04	20.07	14.62	-0.15	-3.71	10965	9866	80.12	79.51	26.5	0.546349	FL2-A	2011_1005H.052	D2E11-111001CD	D2E11-111001CD			Y	D2E11	111001	CD		S1
8.87	41.84	20.14	38.1	211	406.85	13.28	10.15	-0.66	-0.99	10104	9684	62.63	58.61	25.39	0.523393	FL2-A	2011_1005H.053	D2F02-111001CD	D2F02-111001CD			Y	D2F02	111001	CD		S1
12.24	43.07	20.69	36.99	211.32	408.26	14.29	11.3	-0.82	-1.26	10091	9683	62.8	58.84	25.02	0.537972	FL2-A	2011_1005H.054	D2F03-111001CD	D2F03-111001CD			Y	D2F03	111001	CD		S1
9.02	41.36	18.13	40.97	207.64	395.85	13.99	11.16	-1.19	-0.55	10148	9686	62.08	57.95	25.04	0.502369	FL2-A	2011_1005H.055	D2F04-111001CD	D2F04-111001CD			Y	D2F04	111001	CD		S1
9.15	36.46	22.69	41.19	203.73	395.55	12.76	10.98	-1.84	-0.44	10116	9703	61.77	57.63	25.93	0.469543	FL2-A	2011_1005H.056	D2F05-111001CD	D2F05-111001CD			Y	D2F05	111001	CD		S1
13.54	49.23	14.04	37.72	213.99	416.71	15.33	11	-1.33	0.05	10191	9758	62.67	56.55	29.2	0.566187	FL2-A	2011_1005H.057	D2F06-111001CD	D2F06-111001CD			Y	D2F06	111001	CD		S1
12.61	41.9	21.91	36.63	180.16	356.04	17.18	12.49	-2.18	-0.43	10134	9719	62.4	57.7	26.39	0.533554	FL2-A	2011_1005H.058	D2F07-111001CD	D2F07-111001CD			Y	D2F07	111001	CD		S1
9.62	51.82	15.2	33.17	220.02	419.82	15.78	11.38	-1	-0.04	10291	9737	66.14	59.52	32.27	0.609719	FL2-A	2011_1005H.059	D2F08-111001CD	D2F08-111001CD			Y	D2F08	111001	CD		S1
10.55	42	24.4	34.25	208.59	402.97	14.84	12.19	-1.31	-1.76	10144	9682	58.96	54.77	24.47	0.55082	FL2-A	2011_1005H.060	D2F09-111001CD	D2F09-111001CD			Y	D2F09	111001	CD		S1
9.17	44.59	21.91	32.08	216	421.87	15.95	13.64	-0.47	-0.66	10410	9804	69.66	62.42	32.72	0.581583	FL2-A	2011_1005H.061	D2F10-111001CD	D2F10-111001CD			Y	D2F10	111001	CD		S1
8.57	40.52	22.98	36.12	209	400.95	14.46	12.15	-1.27	-0.75	10143	9680	60.2	55.15	27.21	0.528706	FL2-A	2011_1005H.062	D2F11-111001CD	D2F11-111001CD			Y	D2F11	111001	CD		S1
9.89	43.3	16.1	40.92	211.3	404.89	13.47	11.31	-0.44	-0.74	10114	9726	60.38	55.91	25.57	0.51413	FL2-A	2011_1005H.063	D2G02-111001CD	D2G02-111001CD			Y	D2G02	111001	CD		S1
7.64	73.48	0.39	28.95	201	385.52	21.94	29.65	-0.29	-2.04	10646	9774	73.38	70.83	26.33	0.717368	FL2-A	2011_1005H.064	D2G03-111001CD	D2G03-111001CD			Y	D2G03	111001	CD		S1
10.17	40.66	18.18	41.38	202.05	391.52	15.35	11.6	-1.51	0.01	10128	9666	61.81	57.58	25.5	0.495612	FL2-A	2011_1005H.065	D2G04-111001CD	D2G04-111001CD			Y	D2G04	111001	CD		S1
10.94	36.66	19.61	44.04	201.19	391	14.26	11.65	-1.98	0.61	10113	9709	61.63	57.8	24.98	0.454275	FL2-A	2011_1005H.066	D2G05-111001CD	D2G05-111001CD			Y	D2G05	111001	CD		S1
10.72	40.77	21.22	38.68	204.23	394.62	13.64	10.92	-1.38	-0.66	10091	9701	61.24	57.04	24.91	0.513153	FL2-A	2011_1005H.067	D2G06-111001CD	D2G06-111001CD			Y	D2G06	111001	CD		S1
10.41	38.97	21.16	40.76	207.47	395.86	14.56	11.61	-1.38	-1.17	10120	9717	64.4	60.44	24.86	0.488775	FL2-A	2011_1005H.068	D2G07-111001CD	D2G07-111001CD			Y	D2G07	111001	CD		S1
9.92	83.95	4.15	10.07	198	379.76	23	12.7	1.37	0.77	10866	9842	71.6	69.14	26.1	0.892895	FL2-A	2011_1005H.069	D2G08-111001CD	D2G08-111001CD			Y	D2G08	111001	CD		S1
11.38	40.91	21.2	38.11	212.31	404.9	13.86	10.55	-0.53	-1.04	10157	9734	63.65	58.98	25.82	0.517717	FL2-A	2011_1005H.070	D2G09-111001CD	D2G09-111001CD			Y	D2G09	111001	CD		S1
12.81	93.22	-2.75	12.35	197	377.85	26.09	16.86	-1.91	0.4	10896	9798	68.49	66.58	23.01	0.883016	FL2-A	2011_1005H.071	D2G10-111001CD	D2G10-111001CD			Y	D2G10	111001	CD		S1
11.45	40.91	22.93	37.23	202.68	388	15.52	12.57	-1.39	-1.65	10151	9720	60.95	56.45	24.84	0.523547	FL2-A	2011_1005H.072	D2G11-111001CD	D2G11-111001CD			Y	D2G11	111001	CD		S1
8.99	41.93	19.89	38.67	213	409.36	12.74	9.88	-0.8	-0.89	10093	9722	61.79	57.65	24.76	0.520223	FL2-A	2011_1005H.073	V2H01-111001CD	V2H01-111001CD			Y	Vehic	111001	CD		S1
6.9	36.66	8.88	53.73	228.56	432.15	16.92	15.56	0.55	-0.71	10405	9671	82.28	75.78	33.89	0.405576	FL2-A	2011_1005H.074	D2H02-111001CD	D2H02-111001CD			Y	D2H02	111001	CD		S1
11.38	39.97	21.58	39.13	201.59	390.85	14.08	10.92	-1.47	-0.8	10115	9694	61.37	57.75	24.46	0.50531	FL2-A	2011_1005H.075	D2H03-111001CD	D2H03-111001CD			Y	D2H03	111001	CD		S1
8.9	38.94	21.16	40.38	204.8	396.33	14.02	11.53	-1.61	-0.56	10116	9709	61.02	56.95	24.83	0.490923	FL2-A	2011_1005H.076	D2H04-111001CD	D2H04-111001CD			Y	D2H04	111001	CD		S1
11.12	39.02	19.81	42.23	195	380.89	14.52	12.45	-2.29	-0.29	10109	9677	60.13	56.19	24.27	0.480246	FL2-A	2011_1005H.077	D2H05-111001CD	D2H05-111001CD			Y	D2H05	111001	CD		S1
10.55	42.37	18.93	39.51	215.87	412.19	13.64	11.26	-0.94	-1.07	10081	9690	60.01	56.12	24.5	0.517465	FL2-A	2011_1005H.078	D2H06-111001CD	D2H06-111001CD			Y	D2H06	111001	CD		S1
10.26	37.45	20.82	42.28	206	396.61	13.31	10.73	-1.71	-0.29	10086	9718	62.01	57.96	24.28	0.46971	FL2-A	2011_1005H.079	D2H07-111001CD	D2H07-111001CD			Y	D2H07	111001	CD		S1
12.6	41.21	22.72	37.09	192.98	380	15.83	11.79	-1.81	-1.09	10105	9721	61.27	56.79	25.36	0.526309	FL2-A	2011_1005H.080	D2H08-111001CD	D2H08-111001CD			Y	D2H08	111001	CD		S1
17.62	57.08	33.26	4.59	278	533.2	19.42	8.06	3.46	-1.94	10851	9928	115.07	107.28	50.9	0.925572	FL2-A	2011_1005H.081	D2H09-111001CD	D2H09-111001CD			Y	D2H09	111001	CD		S1
9.67	39.84	23.7	36.85	213.43	410.13	13.36	10.6	-1.11	-1.17	10127	9708	63.32	58.36	26.68	0.519494	FL2-A	2011_1005H.082	D2H10-111001CD	D2H10-111001CD			Y	D2H10	111001	CD		S1
10.38	37.66	21.44	41.68	202.06	387.71	15.25	13.47	-2.2	-0.81	10127	9701	62.04	56.89	26.6	0.474666	FL2-A	2011_1005H.083	D2H11-111001CD	D2H11-111001CD			Y	D2H11	111001	CD		S1
9.73	39.53	20.22	40.42	215.95	408.99	13.49	11.46	-0.69	-1.06	10138	9712	64.21	59.45	26.8	0.494434	FL2-A	2011_1005H.084	V2H12-111001CD	V2H12-111001CD			Y	Vehic	111001	CD		S1
11.7	31.49	28.81	39.68	170.09	343.09	16.07	13.78	-2.67	-0.6	10102	9669	63.47	59.24	25.75	0.442462	FL2-A	2011_1006H.001	V2A01-110930IM	V2A01-110930IM			Y	Vehic	110930	IM		S1
12.8	40.8	4.17	57.26	196.33	349.99	17.39	20.18	-2.42	-0.41	10165	9715	67.15	63.27	25.33	0.416072	FL2-A	2011_1006H.002	D2A02-110930IM	D2A02-110930IM			Y	D2A02	110930	IM		S1
12.78	37.59	23.78	38.01	175.08	343.95	17.62	12.73	-1.8	-0.25	10251	9698	65.4	61.04	26.26	0.497222	FL2-A	2011_1006H.003	D2A03-110930IM	D2A03-110930IM			Y	D2A03	110930	IM		S1
11.49	36.23	16.97	45.23	182	349.08	17.45	14.03	-1.61	1.19	10174	9711	65.48	61.34	26.47	0.444758	FL2-A	2011_1006H.004	D2A04-110930IM	D2A04-110930IM			Y	D2A04	110930	IM		S1
11.44	36.48	21.66	41.88	187.73	366.25	17.51	12.76	-1.96	-0.3	10094	9698	64.74	60.2	26.64	0.465544	FL2-A	2011_1006H.005	D2A05-110930IM	D2A05-110930IM			Y	D2A05	110930	IM		S1
13.44	35.87	15.66	47.61	172	329.9	17.14	15.76	-1.74	0.69	10149	9720	65.42	61.05	26.51	0.429684	FL2-A	2011_1006H.006	D2A06-110930IM	D2A06-110930IM			Y	D2A06	110930	IM		S1
12.61	37.85	23.15	38.93	168.31	330.37	17.66	13.7	-1.77	-0.7	10181	9734	66.18	61.53	26.52	0.492967	FL2-A	2011_1006H.007	D2A07-110930IM	D2A07-110930IM			Y	D2A07	110930	IM		S1
12.07	35.25	22.33	42.16	167.79	330.5	16.56	13.51	-1.96	0.04	10132	9727	66.01	61.46	26.26	0.455368	FL2-A	2011_1006H.008	D2A08-110930IM	D2A08-110930IM			Y	D2A08	110930	IM		S1
11.17	35.48	21.77	42.58	176.28	343.99	16.35	13.24	-1.85	-0.16	10100	9695	64.49	60.14	25.45	0.454522	FL2-A	2011_1006H.009	D2A09-110930IM	D2A09-110930IM			Y	D2A09	110930	IM		S1
11.85	35.29	27.94	37.25	179.17	355.21	17.84	12.9	-2.82	-1.01	10113	9715	63.5	59.66	25.46	0.48649	FL2-A	2011_1006H.010	D2A10-110930IM	D2A10-110930IM			Y	D2A10	110930	IM		S1
11.31	37.03	15.98	47.16	179	343.32	18.88	16.31	-2.4	-0.25	10104	9691	64.17	59.76	25.53	0.439838	FL2-A	2011_1006H.011	D2A11-110930IM	D2A11-110930IM			Y	D2A11	110930	IM		S1
13.26	35.69	13.46	50.61	155	297.29	19.24	18.32	-2.65	0.59	10173	9688	64.98	60.61	26.21	0.413557	FL2-A	2011_1006H.012	V2A12-110930IM	V2A12-110930IM			Y	Vehic	110930	IM		S1
12.13	35.63	27.96	36.32	178.55	353.07	18.03	13.79	-2.36	-1.08	10121	9728	64.16	60.17	25.44	0.495205	FL2-A	2011_1006H.013	D2B02-110930IM	D2B02-110930IM			Y	D2B02	110930	IM		S1
11.76	36.41	19.61	43.87	189	362.5	20.26	16.55	-3.02	-0.24	10077	9707	63.91	59.35	26.04	0.453538	FL2-A	2011_1006H.014	D2B03-110930IM	D2B03-110930IM			Y	D2B03	110930	IM		S1
11.2	41.28	25.56	33.43	183.74	363.49	17.83	12.21	-1.89	-1.19	10155	9716	64.48	60.22	26.58	0.552536	FL2-A	2011_1006H.015	D2B04-110930IM	D2B04-110930IM			Y	D2B04	110930	IM		S1
12.27	34.84	26.53	39.17	173	345.99	17.71	13.43	-2.67	-0.98	10234	9728	67.03	62.06	27.57	0.470747	FL2-A	2011_1006H.016	D2B05-110930IM	D2B05-110930IM			Y	D2B05	110930	IM		S1
14.08	23.47	23.69	49.64	172	329.9	20.75	18.43	-0.9	-0.3	11267	9742	75.25	71.13	27.69	0.321023	FL2-A	2011_1006H.017	D2B06-110930IM	D2B06-110930IM			Y	D2B06	110930	IM		S1
11.8	37.05	22.47	40.3	178.8	347.68	16.87	13.35	-1.55	-0.55	10146	9741	66.85	62	26.95	0.478992	FL2-A	2011_1006H.018	D2B07-110930IM	D2B07-110930IM			Y	D2B07	110930	IM		S1
9.42	77.91	7.19	13.76	166	318.39	26.74	16.86	0.15	-0.14	10815	9745	69.99	67.73	24.05	0.849896	FL2-A	2011_1006H.019	D2B08-110930IM	D2B08-110930IM			Y	D2B08	110930	IM		S1
9.56	34.9	23.39	41.64	180.6	358.35	16.37	12.95	-1.74	-0.62	10129	9713	61.05	55.77	26.46	0.455971	FL2-A	2011_1006H.020	D2B09-110930IM	D2B09-110930IM			Y	D2B09	110930	IM		S1
12.56	39.28	24.05	37.04	176.23	346.21	16.77	12.19	-1.55	-1.19	10115	9705	64.77	60.52	25.74	0.514675	FL2-A	2011_1006H.021	D2B10-110930IM	D2B10-110930IM			Y	D2B10	110930	IM		S1
11.17	35.52	21.83	42.75	184.53	361.38	16.29	12.12	-1.93	0	10079	9704	64.72	60.44	26.14	0.453814	FL2-A	2011_1006H.022	D2B11-110930IM	D2B11-110930IM			Y	D2B11	110930	IM		S1
13.83	38.38	14.47	45.78	170	326.06	18.13	13.84	-1.24	1.24	10122	9689	66.49	62.19	26.58	0.456036	FL2-A	2011_1006H.023	D2C02-110930IM	D2C02-110930IM			Y	D2C02	110930	IM		S1
14.05	37.56	11.18	52.09	163	312.63	20.24	19.68	-2.98	0.36	10114	9723	65.52	61.26	26.33	0.418963	FL2-A	2011_1006H.024	D2C03-110930IM	D2C03-110930IM			Y	D2C03	110930	IM		S1
10.83	14.19	3.22	77.01	172.8	321.01	20.44	26.36	1.17	3.78	10635	9754	88.39	84.68	32.28	0.155592	FL2-A	2011_1006H.025	D2C04-110930IM	D2C04-110930IM			Y	D2C04	110930	IM		S1
11.07	38.27	19.6	41.75	183	350.99	16.96	13.23	-1.49	0	10410	9735	66.78	62.21	26.26	0.478255	FL2-A	2011_1006H.026	D2C05-110930IM	D2C05-110930IM			Y	D2C05	110930	IM		S1
13.31	41	20.91	38.81	185.75	363.08	17.61	12.68	-1.42	-1.09	10107	9718	64.46	60.1	25.82	0.51372	FL2-A	2011_1006H.027	D2C06-110930IM	D2C06-110930IM			Y	D2C06	110930	IM		S1
10.4	36.25	22.16	41.9	180.7	351.35	16.27	12.68	-2.09	-0.5	10232	9724	65.46	61.19	25.5	0.463852	FL2-A	2011_1006H.028	D2C07-110930IM	D2C07-110930IM			Y	D2C07	110930	IM		S1
11.52	37.56	20.86	41.64	180.77	353.92	16.41	12.11	-1.45	-0.45	10249	9735	64.58	59.56	27.6	0.474242	FL2-A	2011_1006H.029	D2C08-110930IM	D2C08-110930IM			Y	D2C08	110930	IM		S1
9.68	35.81	22.57	41.61	198	387.39	15.02	11.38	-1.38	-0.54	10123	9678	66.79	61.7	27.06	0.462542	FL2-A	2011_1006H.030	D2C09-110930IM	D2C09-110930IM			Y	D2C09	110930	IM		S1
9.15	36.12	24.15	40.05	197.47	389	14.91	11.05	-1.47	-0.87	10120	9727	66.97	62.04	27.7	0.474202	FL2-A	2011_1006H.031	D2C10-110930IM	D2C10-110930IM			Y	D2C10	110930	IM		S1
12.1	38.42	24.37	37.17	171	335.26	16.96	12.23	-1.17	-1.19	10147	9705	65.88	61.26	26.42	0.508268	FL2-A	2011_1006H.032	D2C11-110930IM	D2C11-110930IM			Y	D2C11	110930	IM		S1
13.22	38.82	15.53	45.54	169	324.14	19.77	17.37	-2.72	0.42	10114	9743	64.18	59.26	26.98	0.460171	FL2-A	2011_1006H.033	D2D02-110930IM	D2D02-110930IM			Y	D2D02	110930	IM		S1
13.07	39.27	24.93	35.55	174.71	342.51	16.46	11.72	-1.25	-0.82	10095	9717	63.88	59.69	25.48	0.52486	FL2-A	2011_1006H.034	D2D03-110930IM	D2D03-110930IM			Y	D2D03	110930	IM		S1
12.82	43.79	18.54	37.27	178	341.4	17.54	13.36	-1.83	0.47	10122	9689	64.02	59.15	26.38	0.540217	FL2-A	2011_1006H.035	D2D04-110930IM	D2D04-110930IM			Y	D2D04	110930	IM		S1
12.76	60.78	22.81	14.67	175	335.65	24.24	15.37	-0.26	-2.08	10782	9788	73.7	70.68	24.98	0.805567	FL2-A	2011_1006H.036	D2D05-110930IM	D2D05-110930IM			Y	D2D05	110930	IM		S1
14.28	41.18	25.98	33.78	168.9	335.84	18.32	12.78	-1.97	-1.72	10103	9720	62.88	58.35	25.54	0.54936	FL2-A	2011_1006H.037	D2D06-110930IM	D2D06-110930IM			Y	D2D06	110930	IM		S1
12.66	38.67	22.83	38.87	166.09	326.02	17.67	12.59	-2.02	-0.56	10104	9723	65.35	60.91	25.89	0.49871	FL2-A	2011_1006H.038	D2D07-110930IM	D2D07-110930IM			Y	D2D07	110930	IM		S1
11.79	39.25	17.99	41.61	180	345.24	16.56	12.98	-1.4	0.86	10087	9710	63.74	59.37	25.43	0.485407	FL2-A	2011_1006H.039	D2D08-110930IM	D2D08-110930IM			Y	D2D08	110930	IM		S1
12.94	36.25	15.85	47.21	169	324.14	16.61	15.05	-1.82	0.79	10107	9721	63.21	58.88	25.33	0.43434	FL2-A	2011_1006H.040	D2D09-110930IM	D2D09-110930IM			Y	D2D09	110930	IM		S1
11.26	39.38	21	38.89	182.51	349.86	16.9	12.92	-1.56	0.29	10135	9768	65.58	60.51	28.46	0.50313	FL2-A	2011_1006H.041	D2D10-110930IM	D2D10-110930IM			Y	D2D10	110930	IM		S1
12.74	36.3	25.91	37.43	173.22	340.31	15.72	12.09	-1.65	-0.6	10087	9724	64.28	60.12	26.04	0.492337	FL2-A	2011_1006H.042	D2D11-110930IM	D2D11-110930IM			Y	D2D11	110930	IM		S1
11.76	34.52	27.47	37.81	164	324	16.66	12.86	-2.08	-1.01	10094	9694	65.97	61.38	26.24	0.477257	FL2-A	2011_1006H.043	D2E02-110930IM	D2E02-110930IM			Y	D2E02	110930	IM		S1
13.49	39.57	24.18	36.54	170.21	333.86	16.76	12.13	-1.75	-0.84	10177	9723	63.19	59.16	25.08	0.519905	FL2-A	2011_1006H.044	D2E03-110930IM	D2E03-110930IM			Y	D2E03	110930	IM		S1
12.75	37.1	25.76	36.93	161.57	318.37	17.48	13.49	-1.68	-1.12	10087	9705	63.65	59.64	25.31	0.501148	FL2-A	2011_1006H.045	D2E04-110930IM	D2E04-110930IM			Y	D2E04	110930	IM		S1
12.16	39.08	20.17	40.68	176.41	341.44	16.7	13.16	-1.51	-0.32	10098	9707	62.63	58.62	24.85	0.48997	FL2-A	2011_1006H.046	D2E05-110930IM	D2E05-110930IM			Y	D2E05	110930	IM		S1
14.11	40.32	23.39	36.9	174.57	340.99	18.5	12.39	-2.12	-1.06	10088	9714	62.91	58.77	24.87	0.522145	FL2-A	2011_1006H.047	D2E06-110930IM	D2E06-110930IM			Y	D2E06	110930	IM		S1
13.31	76.87	9.08	14.4	167	320.31	25.58	16.22	-1.22	-0.17	10611	9755	70.89	69.24	24.54	0.842226	FL2-A	2011_1006H.048	D2E07-110930IM	D2E07-110930IM			Y	D2E07	110930	IM		S1
13.14	39.75	17.84	41.32	175	335.65	16.02	12.06	-1.3	0.8	10106	9713	63.51	59.34	25.26	0.490317	FL2-A	2011_1006H.049	D2E08-110930IM	D2E08-110930IM			Y	D2E08	110930	IM		S1
10.62	40.83	24.79	33.79	180.83	350.14	15.81	11.07	-1.13	-0.67	10179	9755	65.04	60.05	28.28	0.547172	FL2-A	2011_1006H.050	D2E09-110930IM	D2E09-110930IM			Y	D2E09	110930	IM		S1
13.23	75.2	10.68	15.69	183	350.99	23.02	22.37	-1.09	-2.69	10746	9749	75.61	73.96	24.12	0.827374	FL2-A	2011_1006H.051	D2E10-110930IM	D2E10-110930IM			Y	D2E10	110930	IM		S1
14.45	50.84	33.25	14.81	188	360.58	22.45	12.99	-1.54	-2.07	11133	9734	78.28	75.8	25.8	0.77441	FL2-A	2011_1006H.052	D2E11-110930IM	D2E11-110930IM			Y	D2E11	110930	IM		S1
12.25	38.87	21.81	39.16	171.15	332.42	16.72	12.12	-1.48	-0.29	10070	9705	63.7	59.35	25.77	0.498142	FL2-A	2011_1006H.053	D2F02-110930IM	D2F02-110930IM			Y	D2F02	110930	IM		S1
13.32	40.61	21.38	38.34	179.51	345.26	17.1	13.71	-1.11	-1.32	10115	9719	66.34	61.81	26.08	0.514376	FL2-A	2011_1006H.054	D2F03-110930IM	D2F03-110930IM			Y	D2F03	110930	IM		S1
11.55	36.95	27.5	35.38	172.95	342.26	16.4	12.79	-1.31	-1.42	10086	9737	64.2	59.77	25.39	0.510853	FL2-A	2011_1006H.055	D2F04-110930IM	D2F04-110930IM			Y	D2F04	110930	IM		S1
14.21	36.45	8.48	56.36	174.01	325.92	17.84	18.68	-2.81	-0.05	10123	9722	67.62	61.9	28.48	0.392738	FL2-A	2011_1006H.056	D2F05-110930IM	D2F05-110930IM			Y	D2F05	110930	IM		S1
11.53	44.7	17.76	37.78	185.85	359.5	18.1	13.42	-1.58	-0.48	10173	9779	65.87	59.73	29.6	0.54195	FL2-A	2011_1006H.057	D2F06-110930IM	D2F06-110930IM			Y	D2F06	110930	IM		S1
12.42	37.69	25.84	36.26	162.37	321.87	17.4	13.38	-1.61	-1.01	10117	9726	63.79	58.78	26.49	0.509669	FL2-A	2011_1006H.058	D2F07-110930IM	D2F07-110930IM			Y	D2F07	110930	IM		S1
12.44	43.87	28.53	28.33	178.92	354.76	17.91	11.99	-2.86	-1.47	10173	9750	67.04	60.89	31.79	0.607618	FL2-A	2011_1006H.059	D2F08-110930IM	D2F08-110930IM			Y	D2F08	110930	IM		S1
12.38	38	20.27	40.83	175	335.65	17.87	14.43	-1.92	0.15	10092	9721	64.19	60.15	25.09	0.48205	FL2-A	2011_1006H.060	D2F09-110930IM	D2F09-110930IM			Y	D2F09	110930	IM		S1
9.47	54.83	12.52	32.5	181.72	359.48	26.48	17.17	-1.6	-0.6	10413	9791	72.26	66	32.68	0.627848	FL2-A	2011_1006H.061	D2F10-110930IM	D2F10-110930IM			Y	D2F10	110930	IM		S1
9.79	39.57	21.43	39.06	189.14	368	16.96	13.05	-1.45	-0.85	10114	9719	64.13	58.83	27.94	0.503243	FL2-A	2011_1006H.062	D2F11-110930IM	D2F11-110930IM			Y	D2F11	110930	IM		S1
12.27	41.66	22.97	35.43	177.6	345.31	17.18	13.24	-1.64	-0.96	10107	9753	62.55	58.32	25.57	0.540407	FL2-A	2011_1006H.063	D2G02-110930IM	D2G02-110930IM			Y	D2G02	110930	IM		S1
10.81	77.85	-2.94	22.27	168	322.22	28.7	29.73	4.09	-0.29	10644	9765	70.32	68.68	30.73	0.777567	FL2-A	2011_1006H.064	D2G03-110930IM	D2G03-110930IM			Y	D2G03	110930	IM		S1
9.88	38.19	22.54	39.6	185.89	358.51	15.53	13.54	-1.32	-1.41	10105	9720	63.88	59.45	26.11	0.490937	FL2-A	2011_1006H.065	D2G04-110930IM	D2G04-110930IM			Y	D2G04	110930	IM		S1
11.51	38.8	18.7	42.64	191.42	366.7	14.68	11.94	-0.59	-0.52	10110	9701	67.23	62.68	26.37	0.476424	FL2-A	2011_1006H.066	D2G05-110930IM	D2G05-110930IM			Y	D2G05	110930	IM		S1
10	37.93	23.16	39.02	188.61	371	15.27	11.47	-1.85	-0.69	10099	9714	65.27	60.55	26.46	0.492917	FL2-A	2011_1006H.067	D2G06-110930IM	D2G06-110930IM			Y	D2G06	110930	IM		S1
10.59	38.24	23.21	38.52	190.21	360.08	16.22	12.99	-2.04	-0.71	10108	9703	65.75	61.19	25.73	0.498176	FL2-A	2011_1006H.068	D2G07-110930IM	D2G07-110930IM			Y	D2G07	110930	IM		S1
8.02	83.98	2.46	15.43	168	322.22	27.05	29.08	-0.97	-1.09	10676	9801	74.42	71.4	28.08	0.844784	FL2-A	2011_1006H.069	D2G08-110930IM	D2G08-110930IM			Y	D2G08	110930	IM		S1
8.91	39.71	18.83	41.34	196.96	379.32	14.74	11.08	-0.91	-0.26	10070	9750	66.53	61.38	26.88	0.489944	FL2-A	2011_1006H.070	D2G09-110930IM	D2G09-110930IM			Y	D2G09	110930	IM		S1
8.55	83.05	1.42	17.6	162	310.72	28.74	28.73	-1.61	-0.47	10774	9833	70.55	68.72	25.26	0.825137	FL2-A	2011_1006H.071	D2G10-110930IM	D2G10-110930IM			Y	D2G10	110930	IM		S1
10.93	38.19	22.34	40.01	186.45	358.91	16.51	13.01	-1.76	-1.04	10096	9717	64.08	59.6	25.75	0.488363	FL2-A	2011_1006H.072	D2G11-110930IM	D2G11-110930IM			Y	D2G11	110930	IM		S1
14.39	32.83	23.95	42.26	139.47	275.86	15.54	14.56	-1.24	-0.37	10175	9764	68.08	62.82	28.52	0.437209	FL2-A	2011_1006H.073	V2H01-110930IM	V2H01-110930IM			Y	Vehic	110930	IM		S1
8.2	36.12	8.61	53.41	177.75	333	19.79	17.53	-1.17	1.54	10233	9720	84.66	74.72	37.43	0.40344	FL2-A	2011_1006H.074	D2H02-110930IM	D2H02-110930IM			Y	D2H02	110930	IM		S1
11.39	37.34	25.01	38.33	175.62	343.49	16.3	13.85	-1.67	-1.63	10074	9721	64.16	59.74	26.11	0.493458	FL2-A	2011_1006H.075	D2H03-110930IM	D2H03-110930IM			Y	D2H03	110930	IM		S1
11.96	40.49	19.78	40.23	170.15	331.86	17.64	13.38	-1.87	-0.53	10062	9734	62.66	58.17	25.13	0.501611	FL2-A	2011_1006H.076	D2H04-110930IM	D2H04-110930IM			Y	D2H04	110930	IM		S1
11.08	39.02	23.7	38.02	176.69	344.13	17.37	13.94	-1.79	-1.93	10070	9716	62.52	58.24	25.68	0.50649	FL2-A	2011_1006H.077	D2H05-110930IM	D2H05-110930IM			Y	D2H05	110930	IM		S1
10.97	35.95	21.06	42.64	169.34	330.45	14.28	11.96	-1.63	0.07	10086	9754	64.35	60.37	25.21	0.457437	FL2-A	2011_1006H.078	D2H06-110930IM	D2H06-110930IM			Y	D2H06	110930	IM		S1
11.5	36.12	22.72	40.51	174.49	341.44	13.84	11.83	-1.21	0.12	10067	9730	64.85	60.06	26.07	0.471356	FL2-A	2011_1006H.079	D2H07-110930IM	D2H07-110930IM			Y	D2H07	110930	IM		S1
12.65	36.81	24.88	38.32	176.94	343	15.08	13.32	-0.86	-1.47	10069	9740	64.82	60.07	26.91	0.489951	FL2-A	2011_1006H.080	D2H08-110930IM	D2H08-110930IM			Y	D2H08	110930	IM		S1
18.77	59.59	29.29	4.98	248	475.66	18.85	7.52	5.76	-1.92	10608	9815	113.61	102.95	50.99	0.922874	FL2-A	2011_1006H.081	D2H09-110930IM	D2H09-110930IM			Y	D2H09	110930	IM		S1
11.13	39.29	23.77	37.07	179.26	355.25	15.6	11.57	-1.19	-0.85	10147	9744	65.37	60.32	27.3	0.514536	FL2-A	2011_1006H.082	D2H10-110930IM	D2H10-110930IM			Y	D2H10	110930	IM		S1
10.47	38.54	25.45	36.22	175.74	345.53	16.82	13.33	-1.47	-1.53	10087	9730	62.37	57.44	26.36	0.515516	FL2-A	2011_1006H.083	D2H11-110930IM	D2H11-110930IM			Y	D2H11	110930	IM		S1
11.47	38.08	24.52	37.72	170.84	336.66	15.68	12.88	-1.16	-1.54	10175	9742	65.56	60.33	26.95	0.502375	FL2-A	2011_1006H.084	V2H12-110930IM	V2H12-110930IM			Y	Vehic	110930	IM		S1
10.28	40.97	14.89	45.41	241.61	448	12.43	11.29	-1.49	-0.42	10298	9664	64.75	60.45	25.95	0.4743	FL2-A	2011_1010H.001	V3A01-111004CD	V3A01-111004CD			Y	Vehic	111004	CD		S1
8.78	39.92	19.25	41.54	235.68	443.52	13.25	10.87	-1.15	-0.9	10361	9740	64.05	59.85	26.06	0.490056	FL2-A	2011_1010H.002	D3A02-111004CD	D3A02-111004CD			Y	D3A02	111004	CD		S1
9.99	43.28	16.75	40.03	234.25	439.03	13.37	9.99	-0.75	0.1	10204	9708	61.82	57.93	24.35	0.519505	FL2-A	2011_1010H.003	D3A03-111004CD	D3A03-111004CD			Y	D3A03	111004	CD		S1
8.11	43.88	22.14	34.3	234.5	447.53	13.34	9.52	-0.73	-1.21	10209	9743	59.96	56.23	24.36	0.561269	FL2-A	2011_1010H.004	D3A04-111004CD	D3A04-111004CD			Y	D3A04	111004	CD		S1
9.48	41.61	22.73	35.75	232.22	443.25	14.18	9.44	-1.62	0.05	10502	9711	61.85	57.29	25.98	0.537875	FL2-A	2011_1010H.005	D3A05-111004CD	D3A05-111004CD			Y	D3A05	111004	CD		S1
18.34	33.27	29.97	44.57	234	448.81	16.62	14.79	-4.44	-5.31	10664	9672	71.31	68.15	27.9	0.427415	FL2-A	2011_1010H.006	D3A06-111004CD	D3A06-111004CD			Y	D3A06	111004	CD		S1
16.93	34.42	1.67	53.48	207	397.03	19.71	12.18	3.85	8.18	11552	9871	105.46	96.38	49.78	0.391581	FL2-A	2011_1010H.007	D3A07-111004CD	D3A07-111004CD			Y	D3A07	111004	CD		S1
10.39	42.96	19.87	37.56	228.52	436.22	14.26	9.97	-1.54	-0.07	10375	9703	61.58	57.88	24.98	0.533532	FL2-A	2011_1010H.008	D3A08-111004CD	D3A08-111004CD			Y	D3A08	111004	CD		S1
11.09	48.62	21.2	31.18	207.55	405.15	16.42	11.36	-1.9	-0.73	10256	9699	56.59	53.37	24.21	0.609273	FL2-A	2011_1010H.009	D3A09-111004CD	D3A09-111004CD			Y	D3A09	111004	CD		S1
9.69	45.21	15.43	38.23	231	439.82	15.57	10.04	-0.96	0.79	10578	9680	60.93	56.59	26.92	0.541826	FL2-A	2011_1010H.010	D3A10-111004CD	D3A10-111004CD			Y	D3A10	111004	CD		S1
10.01	52.92	15.47	32.35	246.07	468.2	13.84	9.48	-1.23	-0.26	10454	9729	68.35	63.7	28.79	0.620617	FL2-A	2011_1010H.011	D3A11-111004CD	D3A11-111004CD			Y	D3A11	111004	CD		S1
8.5	42.25	16.2	41.7	236	447.6	12.57	9.47	-1.1	0.28	10305	9731	63.24	58.97	25.78	0.503276	FL2-A	2011_1010H.012	V3A12-111004CD	V3A12-111004CD			Y	Vehic	111004	CD		S1
9.9	43.75	14.36	42.58	230.54	429.12	14	11.16	-1.46	0.34	14186	9654	62.4	58.64	25.29	0.506776	FL2-A	2011_1010H.013	D3B02-111004CD	D3B02-111004CD			Y	D3B02	111004	CD		S1
19.45	19.07	34.47	46.47	174	333.73	32.07	10.97	-2.17	-3.58	11431	9781	124.62	121.62	52.73	0.290967	FL2-A	2011_1010H.014	D3B03-111004CD	D3B03-111004CD			Y	D3B03	111004	CD		S1
9.86	42.98	17.28	40.82	230.88	434.3	13.72	9.93	-1.2	-0.61	10214	9709	62.87	59.52	24.34	0.512888	FL2-A	2011_1010H.015	D3B04-111004CD	D3B04-111004CD			Y	D3B04	111004	CD		S1
9.73	42.41	19.62	38.24	227.45	435.31	13.8	9.75	-1.2	-0.2	10281	9686	62.99	59.01	26.15	0.525852	FL2-A	2011_1010H.016	D3B05-111004CD	D3B05-111004CD			Y	D3B05	111004	CD		S1
11.59	45.52	19.28	32.05	249	477.58	15.02	11.56	1.63	0.57	11405	9863	79.11	73.49	35.35	0.586825	FL2-A	2011_1010H.017	D3B06-111004CD	D3B06-111004CD			Y	D3B06	111004	CD		S1
9.03	44.22	16.59	40.21	226.27	427.2	13.79	9.78	-1.56	-0.23	10229	9690	59.93	57.15	22.96	0.523747	FL2-A	2011_1010H.018	D3B07-111004CD	D3B07-111004CD			Y	D3B07	111004	CD		S1
10.18	43.1	16.8	40.34	215.27	416	10.74	10.64	-0.59	-0.26	10353	9712	61.55	57.01	28.19	0.516539	FL2-A	2011_1010H.019	D3B08-111004CD	D3B08-111004CD			Y	D3B08	111004	CD		S1
11.84	39.21	20.8	40.37	204.66	397.15	16.33	11.44	-2.02	0.05	10259	9714	61.95	58.92	24.1	0.492712	FL2-A	2011_1010H.020	D3B09-111004CD	D3B09-111004CD			Y	D3B09	111004	CD		S1
9.76	40.34	20.92	40.03	222.61	428.09	13.7	10.88	-2.1	-0.99	10185	9696	60.95	57.48	24.03	0.501929	FL2-A	2011_1010H.021	D3B10-111004CD	D3B10-111004CD			Y	D3B10	111004	CD		S1
10.54	43.94	15.88	41.06	227.9	434.4	13.7	9.81	-0.58	-0.66	10184	9718	60.56	57.1	24	0.516941	FL2-A	2011_1010H.022	D3B11-111004CD	D3B11-111004CD			Y	D3B11	111004	CD		S1
9.69	44.83	22.01	34.03	226.36	431.01	14.82	10.76	-1.54	-1.18	10274	9705	60.36	57.04	23.68	0.568476	FL2-A	2011_1010H.023	D3C02-111004CD	D3C02-111004CD			Y	D3C02	111004	CD		S1
10.71	43.61	18.01	39.56	220	421.89	15.36	11.77	-2.39	-0.25	10199	9697	59.79	55.93	24.48	0.524348	FL2-A	2011_1010H.024	D3C03-111004CD	D3C03-111004CD			Y	D3C03	111004	CD		S1
10.74	43.78	18.97	37.99	226	430.9	14.11	10.02	-1.27	-0.48	10303	9698	61.46	57.81	25.18	0.535404	FL2-A	2011_1010H.025	D3C04-111004CD	D3C04-111004CD			Y	D3C04	111004	CD		S1
9.28	41.58	18.44	41.15	227.84	432.91	13.81	10.18	-1.29	-1.14	10266	9698	63.56	60.08	24.45	0.502599	FL2-A	2011_1010H.026	D3C05-111004CD	D3C05-111004CD			Y	D3C05	111004	CD		S1
10.88	43.76	15.16	41.53	225.73	426.56	13.55	10.1	-1.4	0.67	10224	9700	61.25	57.83	23.88	0.513073	FL2-A	2011_1010H.027	D3C06-111004CD	D3C06-111004CD			Y	D3C06	111004	CD		S1
10.49	44.14	18.32	38.71	222.63	427.35	14.85	10.98	-1.82	-0.38	10155	9676	60.92	57.43	24.25	0.53277	FL2-A	2011_1010H.028	D3C07-111004CD	D3C07-111004CD			Y	D3C07	111004	CD		S1
11.57	42.2	19.4	39.68	227.54	438.22	12.91	9.91	-1.43	-0.74	10222	9700	60.11	56.55	23.86	0.515388	FL2-A	2011_1010H.029	D3C08-111004CD	D3C08-111004CD			Y	D3C08	111004	CD		S1
13.37	41.66	20.99	38.17	203.99	398.16	16.62	11.95	-2.01	-0.06	10187	9662	60.08	57.01	23.72	0.521859	FL2-A	2011_1010H.030	D3C09-111004CD	D3C09-111004CD			Y	D3C09	111004	CD		S1
8.62	43.65	18.78	37.28	227.43	434.72	13.5	9.42	-0.92	0.07	10254	9714	60.59	56.48	25.53	0.539355	FL2-A	2011_1010H.031	D3C10-111004CD	D3C10-111004CD			Y	D3C10	111004	CD		S1
9.46	43.15	17.64	40.31	229.47	437	13.09	9.92	-0.97	-0.98	10229	9708	60.69	57.47	23.81	0.517014	FL2-A	2011_1010H.032	D3C11-111004CD	D3C11-111004CD			Y	D3C11	111004	CD		S1
7.97	42.15	18.46	40.04	229.93	433	14.37	11.69	-1.45	-0.62	10236	9676	61.19	57.46	24.37	0.512836	FL2-A	2011_1010H.033	D3D02-111004CD	D3D02-111004CD			Y	D3D02	111004	CD		S1
8.87	43.42	14.21	43.36	226	424.11	14.05	12.76	-1.22	-0.71	10244	9686	61.88	57.34	26	0.500346	FL2-A	2011_1010H.034	D3D03-111004CD	D3D03-111004CD			Y	D3D03	111004	CD		S1
7.96	66.22	17.08	15.52	222	425.8	20.65	14.13	0.89	-2.36	12101	9086	65.89	64.31	21.76	0.81013	FL2-A	2011_1010H.035	D3D04-111004CD	D3D04-111004CD			Y	D3D04	111004	CD		S1
11.27	46.58	18.85	35.94	222.1	427.94	14.13	10.28	-1.99	-0.37	10228	9715	59.06	55.22	24.54	0.564469	FL2-A	2011_1010H.036	D3D05-111004CD	D3D05-111004CD			Y	D3D05	111004	CD		S1
11.39	46.46	19.88	33.59	224	435.04	13.68	9.77	-1.45	0.02	10208	9701	58.47	54.39	25.56	0.580387	FL2-A	2011_1010H.037	D3D06-111004CD	D3D06-111004CD			Y	D3D06	111004	CD		S1
10.02	43.48	17.58	37.71	232.62	447.38	12.42	9.59	-0.1	0.22	10373	9739	60.9	55.04	28.08	0.535534	FL2-A	2011_1010H.038	D3D07-111004CD	D3D07-111004CD			Y	D3D07	111004	CD		S1
8.65	38.5	17.06	43.3	239.57	456.46	12.2	11.57	-0.58	0.53	11677	8882	68.86	64.37	30.13	0.47066	FL2-A	2011_1010H.039	D3D08-111004CD	D3D08-111004CD			Y	D3D08	111004	CD		S1
11.48	40.28	19.69	41	212.43	409.8	16.65	11.54	-1.97	-0.53	10190	9660	62.28	59.07	24.76	0.495571	FL2-A	2011_1010H.040	D3D09-111004CD	D3D09-111004CD			Y	D3D09	111004	CD		S1
11.58	56.93	17.73	23.9	254	487.17	22.76	12.86	2.29	-2.32	11353	9801	71.14	69.75	25.39	0.704318	FL2-A	2011_1010H.041	D3D10-111004CD	D3D10-111004CD			Y	D3D10	111004	CD		S1
12.97	42.8	25.14	29.47	257	492.93	18.61	11.67	2.57	-2.27	11433	9908	80.91	78.15	31.96	0.592224	FL2-A	2011_1010H.042	D3D11-111004CD	D3D11-111004CD			Y	D3D11	111004	CD		S1
9.52	44.63	17.03	38.9	226.52	426.87	13.71	10.45	-1.33	-0.05	10214	9699	60.81	57.21	23.99	0.534299	FL2-A	2011_1010H.043	D3E02-111004CD	D3E02-111004CD			Y	D3E02	111004	CD		S1
9.66	71.24	-7.24	34.13	229	439.22	24.1	30.62	5.52	-1.41	11310	9910	73.26	68.71	30.5	0.676094	FL2-A	2011_1010H.044	D3E03-111004CD	D3E03-111004CD			Y	D3E03	111004	CD		S1
8.21	39.38	17.71	42.81	228.18	436.26	12.36	9.5	-1.18	0.15	10244	9711	60	56.03	25.04	0.479134	FL2-A	2011_1010H.045	D3E04-111004CD	D3E04-111004CD			Y	D3E04	111004	CD		S1
10.36	43.43	17.97	39.03	215.85	413.57	11.49	10.34	-0.79	-0.48	10243	9719	63.9	59.47	25.5	0.52668	FL2-A	2011_1010H.046	D3E05-111004CD	D3E05-111004CD			Y	D3E05	111004	CD		S1
11.91	82.56	2.39	10.75	227	435.39	24.71	14.55	4.8	-0.43	11702	10144	67.64	63.71	31.28	0.884793	FL2-A	2011_1010H.047	D3E06-111004CD	D3E06-111004CD			Y	D3E06	111004	CD		S1
11.6	42.59	14.4	39.01	221	423.88	15.65	10.65	2.9	0.55	10442	9849	56.11	54.01	25.46	0.521936	FL2-A	2011_1010H.048	D3E07-111004CD	D3E07-111004CD			Y	D3E07	111004	CD		S1
14.6	73.21	6.32	13.77	253	485.25	19.24	19.03	8.25	-2.8	11666	10281	81.41	77.61	37.81	0.841688	FL2-A	2011_1010H.049	D3E08-111004CD	D3E08-111004CD			Y	D3E08	111004	CD		S1
11.37	43.3	20.44	36.86	205.61	393.99	15.86	10.66	-1.98	-0.3	10162	9671	59.42	56.78	23.16	0.54017	FL2-A	2011_1010H.050	D3E09-111004CD	D3E09-111004CD			Y	D3E09	111004	CD		S1
10.58	45.27	17.46	38.01	220.69	423.11	14.32	9.91	-1.61	0.05	10169	9704	60.09	56.45	23.92	0.543588	FL2-A	2011_1010H.051	D3E10-111004CD	D3E10-111004CD			Y	D3E10	111004	CD		S1
8.63	42.03	18.55	40.46	223	427.54	13.5	10.39	-1.85	-0.46	10201	9720	59.33	56.22	23.03	0.509516	FL2-A	2011_1010H.052	D3E11-111004CD	D3E11-111004CD			Y	D3E11	111004	CD		S1
8.97	44.05	19.86	36.03	225.92	430.15	13.38	9.09	-0.72	-0.45	10199	9722	62.83	58.97	24.56	0.550075	FL2-A	2011_1010H.053	D3F02-111004CD	D3F02-111004CD			Y	D3F02	111004	CD		S1
7.63	47.02	16.63	36.99	236.96	445.34	15.06	12.48	-1.72	-0.52	10309	9633	68.81	63.52	30.11	0.559695	FL2-A	2011_1010H.054	D3F03-111004CD	D3F03-111004CD			Y	D3F03	111004	CD		S1
9.76	41.85	22.67	36.07	227.37	431.19	13.23	10.16	-0.77	-1.5	10204	9682	63.47	59.78	24.48	0.537089	FL2-A	2011_1010H.055	D3F04-111004CD	D3F04-111004CD			Y	D3F04	111004	CD		S1
9.39	42.74	21.64	36.47	222.94	429	13.42	10.02	-1.34	-1.05	10172	9737	60.6	56.97	23.86	0.539578	FL2-A	2011_1010H.056	D3F05-111004CD	D3F05-111004CD			Y	D3F05	111004	CD		S1
9.21	44.42	17.45	38.84	224	422.49	14.67	11.14	-1.59	-0.5	10189	9680	60.28	56.79	24.22	0.533509	FL2-A	2011_1010H.057	D3F06-111004CD	D3F06-111004CD			Y	D3F06	111004	CD		S1
13.11	22.2	16.68	54.35	222	425.8	20.56	17.63	1.53	2.25	11091	9980	80.26	76.29	33.05	0.290007	FL2-A	2011_1010H.058	D3F07-111004CD	D3F07-111004CD			Y	D3F07	111004	CD		S1
7.64	36.6	9.8	49.8	236	452.65	22.6	21.91	1.07	0.62	11358	9345	83.8	80.64	32.73	0.423611	FL2-A	2011_1010H.059	D3F08-111004CD	D3F08-111004CD			Y	D3F08	111004	CD		S1
12.59	44.51	22.04	34.23	198.84	393.44	16.43	11.55	-2.44	0.13	10211	9687	57.72	53.7	25.34	0.565278	FL2-A	2011_1010H.060	D3F09-111004CD	D3F09-111004CD			Y	D3F09	111004	CD		S1
10.74	42.91	17.2	40.49	223.28	425.29	13.85	10.12	-0.96	-0.26	10192	9707	61.63	58.32	24.37	0.514508	FL2-A	2011_1010H.061	D3F10-111004CD	D3F10-111004CD			Y	D3F10	111004	CD		S1
9.72	45.37	16.78	38.7	225.21	431.29	13.86	9.94	-1.3	-0.16	10179	9708	59.1	56.08	24.19	0.539669	FL2-A	2011_1010H.062	D3F11-111004CD	D3F11-111004CD			Y	D3F11	111004	CD		S1
9.91	45.92	16.64	38.05	225.41	426.02	13.62	10.85	-1.13	-0.21	10286	9729	61.11	56.76	25.95	0.546862	FL2-A	2011_1010H.063	D3G02-111004CD	D3G02-111004CD			Y	D3G02	111004	CD		S1
7.68	60.02	14.92	22.6	268.2	488.06	17.54	9.94	0.6	-0.24	10917	9779	84.31	79.47	35.02	0.726458	FL2-A	2011_1010H.064	D3G03-111004CD	D3G03-111004CD			Y	D3G03	111004	CD		S1
10.09	75.29	14.26	11.18	255	489.09	18.59	16.97	0.89	-4.27	11144	9814	76.77	74.26	25.71	0.870707	FL2-A	2011_1010H.065	D3G04-111004CD	D3G04-111004CD			Y	D3G04	111004	CD		S1
8.64	42.83	18.2	39.54	221.32	419.34	13.83	10.12	-1.44	-0.33	10189	9730	60.39	57.04	23.43	0.519971	FL2-A	2011_1010H.066	D3G05-111004CD	D3G05-111004CD			Y	D3G05	111004	CD		S1
10.67	46.83	13.04	37.58	229	439.22	17.46	13.89	0.83	0.51	10625	9747	70.13	63.81	32.64	0.554792	FL2-A	2011_1010H.067	D3G06-111004CD	D3G06-111004CD			Y	D3G06	111004	CD		S1
9.37	39.57	17.01	44.24	224.08	423.46	13.66	11.39	-1.4	-0.3	10147	9700	62.34	58.8	23.96	0.472139	FL2-A	2011_1010H.068	D3G07-111004CD	D3G07-111004CD			Y	D3G07	111004	CD		S1
9.22	41.56	21.09	37.73	224.89	434.88	12.76	9.39	-1.28	-0.43	10241	9691	59.77	55.85	24.28	0.524152	FL2-A	2011_1010H.069	D3G08-111004CD	D3G08-111004CD			Y	D3G08	111004	CD		S1
14.73	41.51	17.12	41.34	200	383.6	16.57	12.01	-1.91	0.98	10154	9673	60.05	57.17	23.26	0.501026	FL2-A	2011_1010H.070	D3G09-111004CD	D3G09-111004CD			Y	D3G09	111004	CD		S1
11.34	44.98	19.35	36.69	220	425.09	15.25	9.99	-1.43	-0.86	10220	9738	60.28	56.68	24.17	0.550753	FL2-A	2011_1010H.071	D3G10-111004CD	D3G10-111004CD			Y	D3G10	111004	CD		S1
10.01	44.38	18.35	37.53	223	428.45	13.43	9.64	-0.83	-0.36	10199	9722	59.47	55.85	23.66	0.541814	FL2-A	2011_1010H.072	D3G11-111004CD	D3G11-111004CD			Y	D3G11	111004	CD		S1
9.43	43.55	17.13	39.91	232	434.43	13.58	10.86	-0.78	-0.53	10203	9719	63.01	59.12	25.75	0.521807	FL2-A	2011_1010H.073	V3H01-111004CD	V3H01-111004CD			Y	Vehic	111004	CD		S1
9.88	44.12	16.92	39.49	227.94	432.2	13.65	10.87	-1.73	0.42	10257	9688	62.38	57	27.32	0.527688	FL2-A	2011_1010H.074	D3H02-111004CD	D3H02-111004CD			Y	D3H02	111004	CD		S1
8.88	48.19	18.11	34.73	225	428.88	14	10.13	-1.47	-0.83	10182	9718	60.17	57.06	23.78	0.581163	FL2-A	2011_1010H.075	D3H03-111004CD	D3H03-111004CD			Y	D3H03	111004	CD		S1
11.03	40.41	19.9	40.73	201.99	389.81	14.98	11.35	-1.95	-0.61	10204	9717	61.64	57.91	23.9	0.498028	FL2-A	2011_1010H.076	D3H04-111004CD	D3H04-111004CD			Y	D3H04	111004	CD		S1
9.34	40.67	17.99	41.77	225.61	428.18	14.8	10.49	-1.23	-0.35	10183	9691	62.49	58.76	24.68	0.493328	FL2-A	2011_1010H.077	D3H05-111004CD	D3H05-111004CD			Y	D3H05	111004	CD		S1
9.04	44.17	19.43	37.61	224.1	429.01	14.91	10.66	-1.83	-0.85	10180	9729	60.73	56.97	23.9	0.540108	FL2-A	2011_1010H.078	D3H06-111004CD	D3H06-111004CD			Y	D3H06	111004	CD		S1
9.52	42.3	23.47	34.68	227.76	438.74	14.89	10.18	-2.07	-0.98	10177	9677	59.12	55.93	23.07	0.549493	FL2-A	2011_1010H.079	D3H07-111004CD	D3H07-111004CD			Y	D3H07	111004	CD		S1
9.06	40.41	19.77	41.33	229.41	437.56	13.47	9.91	-1.69	-1.23	10183	9708	61.73	58.24	23.98	0.494372	FL2-A	2011_1010H.080	D3H08-111004CD	D3H08-111004CD			Y	D3H08	111004	CD		S1
11.04	37.45	43.27	17.59	239.09	446.01	13.06	9.46	-0.91	-1.03	10416	9686	82.77	78.56	28.61	0.680414	FL2-A	2011_1010H.081	D3H09-111004CD	D3H09-111004CD			Y	D3H09	111004	CD		S1
8.96	54.81	13.36	30.11	224	429.63	21.55	14.4	1.22	-1.27	11273	9761	71.5	69.92	23.77	0.645431	FL2-A	2011_1010H.082	D3H10-111004CD	D3H10-111004CD			Y	D3H10	111004	CD		S1
10.27	43.87	20.1	34.91	228.74	444.52	13.99	11.2	-0.37	-0.65	10359	9682	61.7	55.05	30.77	0.556867	FL2-A	2011_1010H.083	D3H11-111004CD	D3H11-111004CD			Y	D3H11	111004	CD		S1
8.81	40.44	20.34	39.6	229.03	438.28	13.8	9.11	-1.37	-0.35	10294	9690	63.51	60.04	25.43	0.505247	FL2-A	2011_1010H.084	V3H12-111004CD	V3H12-111004CD			Y	Vehic	111004	CD		S1
10.2	38.25	25.2	36.28	199	381.68	16.59	13.6	-1.96	-0.98	10189	9729	65.31	59.94	28.13	0.513216	FL2-A	2011_1011H.001	V3A01-111006IM	V3A01-111006IM			Y	Vehic	111006	IM		S1
11.51	40.69	21.02	38.01	192.74	362.34	18.51	15.44	-1.43	-1.42	10203	9701	68.62	63.1	29.82	0.517027	FL2-A	2011_1011H.002	D3A02-111006IM	D3A02-111006IM			Y	D3A02	111006	IM		S1
12.71	36.79	25.85	37.54	187	358.67	19.08	15.21	-3.17	-0.9	10134	9725	66.54	61.48	27.81	0.494955	FL2-A	2011_1011H.003	D3A03-111006IM	D3A03-111006IM			Y	D3A03	111006	IM		S1
11.81	36.73	28.61	34.28	188.44	373	18.81	14.96	-2.27	-1.17	10181	9771	65.41	59.12	30.22	0.517251	FL2-A	2011_1011H.004	D3A04-111006IM	D3A04-111006IM			Y	D3A04	111006	IM		S1
10.99	37	27.41	35.26	196	375.93	18.06	14.89	-2.29	-1.37	10293	9744	68.95	62.45	30.3	0.51204	FL2-A	2011_1011H.005	D3A05-111006IM	D3A05-111006IM			Y	D3A05	111006	IM		S1
13.42	32.38	30.79	36.87	191	366.34	19.84	17.21	-3.22	-2.2	10277	9701	73.7	68.41	31.88	0.467581	FL2-A	2011_1011H.006	D3A06-111006IM	D3A06-111006IM			Y	D3A06	111006	IM		S1
11.13	30.89	2.59	60.81	132.77	264.97	21.5	26.98	0.11	5.04	10515	9792	102.26	89.77	52.89	0.336859	FL2-A	2011_1011H.007	D3A07-111006IM	D3A07-111006IM			Y	D3A07	111006	IM		S1
9.78	36.92	23.23	39.82	205	389.81	15.65	13.45	-1.86	-0.86	10177	9717	66	60.89	27.84	0.481105	FL2-A	2011_1011H.008	D3A08-111006IM	D3A08-111006IM			Y	D3A08	111006	IM		S1
11.84	43.59	27.27	29.13	189	371.64	17.74	13.63	-1.54	-1.8	10207	9741	66.72	60.25	30.59	0.599422	FL2-A	2011_1011H.009	D3A09-111006IM	D3A09-111006IM			Y	D3A09	111006	IM		S1
10.74	41.94	20.66	37.52	187.48	365.36	21.84	17.46	-2.14	-1.51	10343	9721	65.9	59.63	30.49	0.527813	FL2-A	2011_1011H.010	D3A10-111006IM	D3A10-111006IM			Y	D3A10	111006	IM		S1
10.11	45.67	21.28	32.02	208	398.94	20.15	14.76	-1.5	-0.38	10298	9725	75.3	68.01	34.63	0.587849	FL2-A	2011_1011H.011	D3A11-111006IM	D3A11-111006IM			Y	D3A11	111006	IM		S1
9.04	39.14	18.92	41.51	204.26	387.5	18.31	15.11	-1.94	-0.26	10164	9704	64.92	59.33	28.26	0.485307	FL2-A	2011_1011H.012	V3A12-111006IM	V3A12-111006IM			Y	Vehic	111006	IM		S1
11.68	39.65	25.07	34.76	198.82	376	16.92	14.22	-1.22	-1.65	10145	9713	66.69	60.93	28.48	0.532858	FL2-A	2011_1011H.013	D3B02-111006IM	D3B02-111006IM			Y	D3B02	111006	IM		S1
12.43	41.09	25.38	33.53	185.85	358.35	17.47	13.6	-1.16	-1.82	10172	9722	67.65	62.2	28.27	0.550657	FL2-A	2011_1011H.015	D3B04-111006IM	D3B04-111006IM			Y	D3B04	111006	IM		S1
10.65	38.55	24.32	37.1	197.97	378.82	16.21	13	-1.62	-0.98	10141	9732	66.47	61.27	27.99	0.509584	FL2-A	2011_1011H.016	D3B05-111006IM	D3B05-111006IM			Y	D3B05	111006	IM		S1
14.95	67.2	18.87	15.66	231	443.06	30.16	13.2	-1.62	-2.67	10675	9763	90.96	88.25	37.82	0.811007	FL2-A	2011_1011H.017	D3B06-111006IM	D3B06-111006IM			Y	D3B06	111006	IM		S1
10.25	39.56	22.64	37.8	192	368.26	17.7	14.57	-2.13	-0.96	10150	9722	65.69	60.62	27.85	0.511375	FL2-A	2011_1011H.018	D3B07-111006IM	D3B07-111006IM			Y	D3B07	111006	IM		S1
11.44	46.75	23.05	28.93	180.56	354.39	16.61	12.18	-1.09	0.09	10225	9763	66.79	59.4	32.75	0.617733	FL2-A	2011_1011H.019	D3B08-111006IM	D3B08-111006IM			Y	D3B08	111006	IM		S1
9.4	38.77	19.36	41.78	202.64	382.71	16.59	14.21	-1.79	-0.55	10150	9717	65.83	60.73	27.82	0.481316	FL2-A	2011_1011H.020	D3B09-111006IM	D3B09-111006IM			Y	D3B09	111006	IM		S1
11.1	41.59	21.6	36.96	201.1	384.19	17.49	12.99	-1.46	-1.01	10166	9736	65.99	60.64	27.79	0.529472	FL2-A	2011_1011H.021	D3B10-111006IM	D3B10-111006IM			Y	D3B10	111006	IM		S1
11.04	41.38	3.84	57.12	196.79	358.97	18.57	19.7	-2.12	-1.12	10180	9704	66.45	61.46	27.39	0.420102	FL2-A	2011_1011H.022	D3B11-111006IM	D3B11-111006IM			Y	D3B11	111006	IM		S1
10.62	39.89	24.8	34.84	193.27	375.96	17.27	13.09	-1.94	-0.54	10155	9751	65.08	59.82	27.64	0.533788	FL2-A	2011_1011H.023	D3C02-111006IM	D3C02-111006IM			Y	D3C02	111006	IM		S1
10.47	42.39	19.61	37.54	191.96	365.16	17.09	14.32	-1.35	-0.54	10153	9706	64.17	58.68	27.72	0.530339	FL2-A	2011_1011H.024	D3C03-111006IM	D3C03-111006IM			Y	D3C03	111006	IM		S1
9.68	41.57	18.65	39.17	202.45	383.32	15.31	12.57	-0.7	-0.32	10150	9733	65.17	59.8	28.13	0.514863	FL2-A	2011_1011H.025	D3C04-111006IM	D3C04-111006IM			Y	D3C04	111006	IM		S1
11.24	41.09	25.69	32.81	188.1	363.78	17.72	12.8	-1.46	-1.29	10243	9721	67.53	62.17	28.21	0.556022	FL2-A	2011_1011H.026	D3C05-111006IM	D3C05-111006IM			Y	D3C05	111006	IM		S1
10.83	41.49	22.01	36.33	194	372.09	17.51	13.11	-2.08	-0.23	10145	9696	65.32	60.12	27.61	0.533153	FL2-A	2011_1011H.027	D3C06-111006IM	D3C06-111006IM			Y	D3C06	111006	IM		S1
10.23	40.29	22.6	36.52	191	366.34	17.24	13.26	-1.9	-0.22	10165	9693	65	59.61	27.47	0.524541	FL2-A	2011_1011H.028	D3C07-111006IM	D3C07-111006IM			Y	D3C07	111006	IM		S1
10.57	40.03	22.24	38.45	194.19	373.08	17.41	13.6	-2.38	-1.09	10179	9756	65.44	60.27	27.69	0.510066	FL2-A	2011_1011H.029	D3C08-111006IM	D3C08-111006IM			Y	D3C08	111006	IM		S1
11.86	43.38	23.07	33.85	196	380.18	17.77	12.85	-1.1	-1.63	10133	9733	63.9	58.91	26.37	0.561699	FL2-A	2011_1011H.030	D3C09-111006IM	D3C09-111006IM			Y	D3C09	111006	IM		S1
10.2	44.2	18.19	37.37	199.6	381.41	17.18	13.68	-1.28	-0.29	10197	9750	62.95	57.39	28.33	0.541866	FL2-A	2011_1011H.031	D3C10-111006IM	D3C10-111006IM			Y	D3C10	111006	IM		S1
9.97	40.35	21.94	37.93	201.38	390.06	16.56	12.79	-1.79	-0.69	10138	9727	64.42	58.87	27.73	0.515457	FL2-A	2011_1011H.032	D3C11-111006IM	D3C11-111006IM			Y	D3C11	111006	IM		S1
11.28	44.18	22.32	34.16	197	381.36	17.03	12.06	-1.37	-1.36	10159	9723	64.58	59.75	26.75	0.563952	FL2-A	2011_1011H.033	D3D02-111006IM	D3D02-111006IM			Y	D3D02	111006	IM		S1
9.68	43.23	18.27	38.03	200.59	383.42	17.06	13.51	-1.44	-0.06	10178	9757	66.17	60	29.98	0.531996	FL2-A	2011_1011H.034	D3D03-111006IM	D3D03-111006IM			Y	D3D03	111006	IM		S1
10	60.29	15.64	22.69	192.1	357.3	22.83	15.75	-0.43	-0.94	10850	9812	73.54	70.66	24.38	0.726561	FL2-A	2011_1011H.035	D3D04-111006IM	D3D04-111006IM			Y	D3D04	111006	IM		S1
11.67	42.34	18.66	38.65	195	374.01	18.15	13.26	-1.71	0.14	10185	9762	64.71	59.54	28	0.522781	FL2-A	2011_1011H.036	D3D05-111006IM	D3D05-111006IM			Y	D3D05	111006	IM		S1
10.39	42.98	15.93	39.28	193	370.17	16.66	14.27	-1.33	1.23	10312	9778	65.31	58.72	31.6	0.52249	FL2-A	2011_1011H.037	D3D06-111006IM	D3D06-111006IM			Y	D3D06	111006	IM		S1
7.89	38.32	23.86	37.27	200.13	393.24	14.83	12.43	-1.46	-0.53	10238	9723	66.98	59.11	32.94	0.506945	FL2-A	2011_1011H.038	D3D07-111006IM	D3D07-111006IM			Y	D3D07	111006	IM		S1
9.06	37.73	19.15	42.08	211.54	403	16.43	15.47	-0.98	-0.84	10404	9693	76.35	69.2	35.32	0.472748	FL2-A	2011_1011H.039	D3D08-111006IM	D3D08-111006IM			Y	D3D08	111006	IM		S1
10.3	41.42	20.49	38.52	201.85	388.01	15.98	12.52	-1.1	-1.06	10137	9735	64.6	59.66	26.84	0.518139	FL2-A	2011_1011H.040	D3D09-111006IM	D3D09-111006IM			Y	D3D09	111006	IM		S1
12.59	44.38	33.39	22.44	227	435.39	22.19	13.43	-1.44	-3.93	10813	9757	80.8	78.27	26.45	0.664172	FL2-A	2011_1011H.041	D3D10-111006IM	D3D10-111006IM			Y	D3D10	111006	IM		S1
13.22	46.93	24.52	29.12	226.61	427.73	23.39	12.28	-1.53	-2.04	10776	9721	89.39	86.49	34.02	0.617094	FL2-A	2011_1011H.042	D3D11-111006IM	D3D11-111006IM			Y	D3D11	111006	IM		S1
10.06	42.79	22.61	34.86	194.05	376.56	16.2	12.13	-1.91	-0.8	10142	9724	64.53	59.72	26.84	0.551062	FL2-A	2011_1011H.043	D3E02-111006IM	D3E02-111006IM			Y	D3E02	111006	IM		S1
6.4	70.9	-0.9	31.76	198	379.76	25.93	30.63	-0.25	-1.17	10788	9794	78.54	73.95	29.69	0.690629	FL2-A	2011_1011H.044	D3E03-111006IM	D3E03-111006IM			Y	D3E03	111006	IM		S1
8.91	39.76	21.85	38.44	198.33	389.86	14.64	11.85	-1.86	-0.53	10129	9753	62.05	56.68	28.47	0.50844	FL2-A	2011_1011H.045	D3E04-111006IM	D3E04-111006IM			Y	D3E04	111006	IM		S1
8.89	39.37	21.49	39.24	196.9	381.86	15.03	12.46	-1.81	-0.54	10197	9750	69.28	62.95	30	0.500827	FL2-A	2011_1011H.046	D3E05-111006IM	D3E05-111006IM			Y	D3E05	111006	IM		S1
7.99	80.4	6.4	12.92	198	379.76	25.2	15.19	0.02	-0.7	10802	9776	71.54	68.86	22.88	0.861552	FL2-A	2011_1011H.047	D3E06-111006IM	D3E06-111006IM			Y	D3E06	111006	IM		S1
10.23	40.64	20.38	38.75	198.53	387.57	15.66	11.35	-1.95	0.42	10154	9718	62.33	57.62	27.22	0.511903	FL2-A	2011_1011H.048	D3E07-111006IM	D3E07-111006IM			Y	D3E07	111006	IM		S1
8.86	78.58	10.64	11.4	224.95	428.38	23.84	12.28	-1.06	-0.67	10892	9763	87.43	84.62	30.61	0.873305	FL2-A	2011_1011H.049	D3E08-111006IM	D3E08-111006IM			Y	D3E08	111006	IM		S1
8.96	40.26	21.73	37.82	201	385.52	16.32	12.72	-1.76	-0.54	10169	9751	65.26	59.76	28.02	0.515625	FL2-A	2011_1011H.050	D3E09-111006IM	D3E09-111006IM			Y	D3E09	111006	IM		S1
8.77	38.54	23.11	38.82	196.48	382.53	15.57	13.22	-2.14	-1.06	10148	9714	64.02	59	27.23	0.49819	FL2-A	2011_1011H.051	D3E10-111006IM	D3E10-111006IM			Y	D3E10	111006	IM		S1
11.55	43.08	19.83	36.55	203.99	390.6	15.37	10.51	-0.68	-0.18	10132	9754	64.37	59.65	26.76	0.541002	FL2-A	2011_1011H.052	D3E11-111006IM	D3E11-111006IM			Y	D3E11	111006	IM		S1
9.3	41.63	22.2	36.13	196	380.21	16.33	11.71	-1.98	-0.38	10119	9728	64.64	59.99	26.96	0.535365	FL2-A	2011_1011H.053	D3F02-111006IM	D3F02-111006IM			Y	D3F02	111006	IM		S1
9.98	50.9	18.55	30.05	208	398.94	17.14	13.43	-1.65	0.2	10350	9727	74.24	66.56	34.78	0.628783	FL2-A	2011_1011H.054	D3F03-111006IM	D3F03-111006IM			Y	D3F03	111006	IM		S1
11.38	42.41	22.82	34	196.85	380.34	15.16	10.79	-0.67	-0.4	10133	9733	64.27	59.45	26.89	0.555032	FL2-A	2011_1011H.055	D3F04-111006IM	D3F04-111006IM			Y	D3F04	111006	IM		S1
9.58	39.88	21.19	38.9	194.01	375.39	15.49	12.8	-1.67	-0.4	10148	9709	64.55	59.75	26.93	0.50622	FL2-A	2011_1011H.056	D3F05-111006IM	D3F05-111006IM			Y	D3F05	111006	IM		S1
9.35	41.22	19.61	37.3	198	379.76	15.01	13.11	-1.42	0.83	10187	9762	63.05	57.73	27.84	0.524962	FL2-A	2011_1011H.057	D3F06-111006IM	D3F06-111006IM			Y	D3F06	111006	IM		S1
10.05	27.85	18.21	52.17	202	387.44	21.53	21.2	-1.4	-0.83	10664	9755	82.63	78.31	31.15	0.348038	FL2-A	2011_1011H.058	D3F07-111006IM	D3F07-111006IM			Y	D3F07	111006	IM		S1
8.43	39.34	9.95	50.6	211	404.7	25.59	23.67	-0.75	-1.56	10791	9779	89.65	85.37	34.02	0.437403	FL2-A	2011_1011H.059	D3F08-111006IM	D3F08-111006IM			Y	D3F08	111006	IM		S1
8.03	43.61	22.33	34.1	208.61	410.34	15.33	11.78	-1.58	-0.68	10212	9716	63.71	57.44	30.59	0.561189	FL2-A	2011_1011H.060	D3F09-111006IM	D3F09-111006IM			Y	D3F09	111006	IM		S1
9.58	41.8	22.25	36.33	203	393.03	14.87	11.65	-1.1	-1.4	10153	9723	65.27	60.4	27.53	0.535006	FL2-A	2011_1011H.061	D3F10-111006IM	D3F10-111006IM			Y	D3F10	111006	IM		S1
8.52	44.55	18.82	36.51	205.97	393.57	15.93	12.34	-1.28	-0.5	10136	9712	63.41	58.62	27.44	0.549593	FL2-A	2011_1011H.062	D3F11-111006IM	D3F11-111006IM			Y	D3F11	111006	IM		S1
9.93	47	19.15	33.49	203.55	393.35	15.32	11.62	-1.1	-0.25	10174	9763	63.59	58.11	28.97	0.583923	FL2-A	2011_1011H.063	D3G02-111006IM	D3G02-111006IM			Y	D3G02	111006	IM		S1
10.31	64.58	15.09	19.61	234	448.81	20.58	10.36	-0.11	-0.07	10523	9771	86.54	80.29	36.89	0.767074	FL2-A	2011_1011H.064	D3G03-111006IM	D3G03-111006IM			Y	D3G03	111006	IM		S1
5.99	77.98	3.07	19.43	227	408.58	24.05	16.21	-0.5	-0.44	10752	9747	81.16	77.59	27.24	0.800534	FL2-A	2011_1011H.065	D3G04-111006IM	D3G04-111006IM			Y	D3G04	111006	IM		S1
9.29	41.2	23.23	35.34	203.61	397.36	13.57	10.08	-0.51	-0.96	10147	9742	65.26	60.54	26.85	0.538281	FL2-A	2011_1011H.066	D3G05-111006IM	D3G05-111006IM			Y	D3G05	111006	IM		S1
11.66	49.14	11.7	38.96	213	408.53	17.56	15.07	-1.46	0.79	10353	9749	72.81	65.54	35.08	0.557775	FL2-A	2011_1011H.067	D3G06-111006IM	D3G06-111006IM			Y	D3G06	111006	IM		S1
9.9	43.66	18.47	37.76	203.88	394.27	13.56	10.77	-0.25	-0.7	10140	9746	64.16	59.58	26	0.536232	FL2-A	2011_1011H.068	D3G07-111006IM	D3G07-111006IM			Y	D3G07	111006	IM		S1
10.08	41.07	24.98	34.22	200.55	393.58	14.15	11.32	-0.79	-1.95	10169	9721	63.75	59.11	26.86	0.545491	FL2-A	2011_1011H.069	D3G08-111006IM	D3G08-111006IM			Y	D3G08	111006	IM		S1
10.83	41.39	21.73	37.33	203.25	395.47	14.12	11.14	-1.2	-0.98	10182	9769	64.36	59.55	27.04	0.525788	FL2-A	2011_1011H.070	D3G09-111006IM	D3G09-111006IM			Y	D3G09	111006	IM		S1
8.14	37.97	22.35	39.91	203.76	397.01	13.71	11.93	-1.51	-0.91	10288	9754	62.91	58.08	26.56	0.487545	FL2-A	2011_1011H.071	D3G10-111006IM	D3G10-111006IM			Y	D3G10	111006	IM		S1
8.71	40.21	17.66	42.36	210.48	406.39	13.27	10.79	-0.67	-0.56	10149	9744	67.22	62.29	28.04	0.486981	FL2-A	2011_1011H.072	D3G11-111006IM	D3G11-111006IM			Y	D3G11	111006	IM		S1
8.34	40.56	21.48	37.97	205.93	399.57	12.78	10.45	-1.15	-0.64	10129	9729	62.81	58.46	26.17	0.516491	FL2-A	2011_1011H.073	V3H01-111006IM	V3H01-111006IM			Y	Vehic	111006	IM		S1
8.19	45.46	20.99	33.49	210.63	412	14.79	11.68	-1.48	-0.45	10170	9759	65.39	58.69	31.11	0.575807	FL2-A	2011_1011H.074	D3H02-111006IM	D3H02-111006IM			Y	D3H02	111006	IM		S1
8.66	45.3	20.85	34.31	204.76	398.5	15.5	11.91	-1.14	-1.18	10422	9770	64.06	59.34	27.25	0.569024	FL2-A	2011_1011H.075	D3H03-111006IM	D3H03-111006IM			Y	D3H03	111006	IM		S1
8.17	42.76	18.98	37.95	196.12	383.05	13.7	10.94	-0.88	-0.25	10195	9781	60.4	56.39	24.31	0.529798	FL2-A	2011_1011H.076	D3H04-111006IM	D3H04-111006IM			Y	D3H04	111006	IM		S1
9.08	42.81	19.78	37.46	206.62	399.88	14.02	10.85	-0.39	-1.22	10169	9764	64.45	59.74	26.81	0.533325	FL2-A	2011_1011H.077	D3H05-111006IM	D3H05-111006IM			Y	D3H05	111006	IM		S1
9.04	41.01	18.18	40.86	207	400.28	13.61	11.12	-1.11	0.09	10140	9704	63.62	58.93	26.46	0.500916	FL2-A	2011_1011H.078	D3H06-111006IM	D3H06-111006IM			Y	D3H06	111006	IM		S1
9.09	45.91	21.15	32.78	209.75	407.66	13.74	10.37	-0.46	-1.25	10136	9746	63.26	58.46	26.54	0.583429	FL2-A	2011_1011H.079	D3H07-111006IM	D3H07-111006IM			Y	D3H07	111006	IM		S1
9.15	41.96	15.62	42.62	208.95	398.85	14.22	11.09	-0.64	-0.2	10129	9743	64.4	59.86	26.52	0.496098	FL2-A	2011_1011H.080	D3H08-111006IM	D3H08-111006IM			Y	D3H08	111006	IM		S1
11.73	47.88	34.62	16.95	237.96	451	14.95	10.53	-1.27	-3.04	10435	9677	93.45	88.61	34.98	0.738547	FL2-A	2011_1011H.081	D3H09-111006IM	D3H09-111006IM			Y	D3H09	111006	IM		S1
9.96	51.17	18.16	31.16	202	387.44	20.68	14.58	-1.52	-1.36	10795	9716	77.55	75.26	24.79	0.621523	FL2-A	2011_1011H.082	D3H10-111006IM	D3H10-111006IM			Y	D3H10	111006	IM		S1
9.15	41.27	24.28	34.1	216.78	428.7	13.79	12.33	-0.66	-1.96	10401	9774	67.78	58.5	35.31	0.547565	FL2-A	2011_1011H.083	D3H11-111006IM	D3H11-111006IM			Y	D3H11	111006	IM		S1
8.7	36.54	20.59	42.09	206.32	400.59	12.88	10.85	-1.56	0.62	10123	9657	64.86	59.64	27.95	0.464708	FL2-A	2011_1011H.084	V3H12-111006IM	V3H12-111006IM			Y	Vehic	111006	IM		S1
9.57	41.92	17.92	41.36	229.15	428.99	16.34	13.02	-1.38	-1.31	11092	9410	64.05	60.01	25.58	0.503362	FL2-A	2011_1012H.001	V4A01-111006CD	V4A01-111006CD			Y	Vehic	111006	CD		S1
10.41	44.55	16.97	39.07	222.63	421.86	16.99	11.97	-1.04	-0.73	10967	9337	61.97	57.66	26.08	0.532767	FL2-A	2011_1012H.002	D4A02-111006CD	D4A02-111006CD			Y	D4A02	111006	CD		S1
9.27	39.19	22.13	38.32	227	433.46	14.74	11.72	-1.77	-0.09	11234	9695	65.47	59.57	28.34	0.505612	FL2-A	2011_1012H.003	D4A03-111006CD	D4A03-111006CD			Y	D4A03	111006	CD		S1
7.2	18.06	2.49	76.95	244	467.99	20.13	23.98	4.01	-2.07	13038	9386	134.14	118.37	68.19	0.190085	FL2-A	2011_1012H.004	D4A04-111006CD	D4A04-111006CD			Y	D4A04	111006	CD		S1
10.42	38.59	22.21	37.46	224	429.63	15.83	11.52	0.5	-0.73	10856	9831	62.7	58.83	26.55	0.507429	FL2-A	2011_1012H.005	D4A05-111006CD	D4A05-111006CD			Y	D4A05	111006	CD		S1
8.99	38.8	16.34	43.41	226	427.52	15.74	11.57	-0.58	0.73	10974	9727	65.74	60.05	30.59	0.471962	FL2-A	2011_1012H.006	D4A06-111006CD	D4A06-111006CD			Y	D4A06	111006	CD		S1
10.37	49.59	16.75	34.76	226.51	439.18	15.67	10.04	-1.65	-0.09	11155	9755	62.07	57.6	27.55	0.587908	FL2-A	2011_1012H.007	D4A07-111006CD	D4A07-111006CD			Y	D4A07	111006	CD		S1
9.98	42.36	16.45	41.51	227.93	431.4	15.83	11.12	-1.04	-0.05	10925	9760	62.97	59.03	25.11	0.505067	FL2-A	2011_1012H.008	D4A08-111006CD	D4A08-111006CD			Y	D4A08	111006	CD		S1
8.42	41.93	21.04	37.52	227.25	434.37	15.13	10.85	-1.37	-1.24	11245	9710	63.74	59.55	25.47	0.527753	FL2-A	2011_1012H.009	D4A09-111006CD	D4A09-111006CD			Y	D4A09	111006	CD		S1
6.44	50.35	6.13	43.36	237.58	437.55	16.22	12.3	-0.37	0.23	13109	9275	73.1	67.26	30.1	0.537296	FL2-A	2011_1012H.010	D4A10-111006CD	D4A10-111006CD			Y	D4A10	111006	CD		S1
9.37	40.43	17.29	42.32	221	422.48	15.91	12.26	-1.54	0.09	11057	9709	62.45	58.17	26.13	0.48858	FL2-A	2011_1012H.011	D4A11-111006CD	D4A11-111006CD			Y	D4A11	111006	CD		S1
8.51	37.01	21.94	41.03	228.54	437.88	14.1	11.46	-1.15	-1.29	11060	9709	62.99	58.68	25.58	0.474244	FL2-A	2011_1012H.012	V4A12-111006CD	V4A12-111006CD			Y	Vehic	111006	CD		S1
10	37.22	18.7	44.58	224.09	423.14	15.38	12.5	-2.22	0.15	11016	9761	64.12	59.93	25.81	0.455012	FL2-A	2011_1012H.013	D4B02-111006CD	D4B02-111006CD			Y	D4B02	111006	CD		S1
11.17	42.15	26.33	31.24	226.15	437.86	16.11	10.78	-0.47	-1.42	11281	9702	63.83	59.16	27.54	0.574329	FL2-A	2011_1012H.014	D4B03-111006CD	D4B03-111006CD			Y	D4B03	111006	CD		S1
6.05	77.27	2.17	22.74	220.51	420.88	24.69	16.99	-1.76	-0.62	15217	9238	72.24	69.65	26.32	0.772623	FL2-A	2011_1012H.015	D4B04-111006CD	D4B04-111006CD			Y	D4B04	111006	CD		S1
7.8	40.16	23.63	36.78	224.05	436.68	15.92	12.94	-1.78	-1.78	11821	9537	68.82	62.35	31.27	0.521965	FL2-A	2011_1012H.016	D4B05-111006CD	D4B05-111006CD			Y	D4B05	111006	CD		S1
9.41	90.34	2.84	10.2	211.98	417.36	26.41	13.1	-2.31	-0.73	16401	9073	71.63	69.54	23.46	0.898548	FL2-A	2011_1012H.017	D4B06-111006CD	D4B06-111006CD			Y	D4B06	111006	CD		S1
9.05	41.39	20.79	38.34	222.65	428.38	15.78	11.06	-1.49	-0.86	10728	9721	63.68	59.75	25.34	0.519127	FL2-A	2011_1012H.019	D4B08-111006CD	D4B08-111006CD			Y	D4B08	111006	CD		S1
9.76	40.92	19.65	39.7	221	422.48	15.09	11.51	-1.29	-0.4	11007	9706	64.31	59.85	26.2	0.507566	FL2-A	2011_1012H.020	D4B09-111006CD	D4B09-111006CD			Y	D4B09	111006	CD		S1
8.4	43.6	20.42	36.38	221.97	431	14.61	10.95	-1.32	-0.69	11259	9730	63.43	58.54	28.3	0.545136	FL2-A	2011_1012H.021	D4B10-111006CD	D4B10-111006CD			Y	D4B10	111006	CD		S1
8.69	50.12	15.93	31.66	221.15	435	15.99	11.74	1.21	-0.23	11689	9788	62.2	56.43	29.67	0.612864	FL2-A	2011_1012H.022	D4B11-111006CD	D4B11-111006CD			Y	D4B11	111006	CD		S1
10.49	41.25	23.77	35.81	224.64	428.85	15.91	11.19	-1.68	-1.28	10828	9732	63.8	59.71	25.71	0.535297	FL2-A	2011_1012H.023	D4C02-111006CD	D4C02-111006CD			Y	D4C02	111006	CD		S1
8.78	44.85	17.1	38.09	229.29	429.1	17.71	13.53	-0.69	-1.52	12094	9681	69.96	64.09	29.83	0.540752	FL2-A	2011_1012H.024	D4C03-111006CD	D4C03-111006CD			Y	D4C03	111006	CD		S1
11.17	43.55	16.65	40.31	224.59	426.66	16.27	11.67	-1.16	-0.33	10864	9741	64.31	59.93	26.06	0.519318	FL2-A	2011_1012H.026	D4C05-111006CD	D4C05-111006CD			Y	D4C05	111006	CD		S1
9.26	39.97	21.55	40.03	222.74	425.66	15.66	11.12	-2.16	-1.28	11354	9491	64.34	60.69	24.16	0.499625	FL2-A	2011_1012H.027	D4C06-111006CD	D4C06-111006CD			Y	D4C06	111006	CD		S1
9.33	40.12	18.73	41.69	223.71	427.16	15.3	11.29	-1.81	-0.25	10814	9738	64.17	60.05	25.7	0.490405	FL2-A	2011_1012H.028	D4C07-111006CD	D4C07-111006CD			Y	D4C07	111006	CD		S1
7.01	19.91	14.92	64.8	242.8	471.82	18.56	15.37	-1.12	-0.31	12311	9349	120.28	110.08	55.98	0.235037	FL2-A	2011_1012H.029	D4C08-111006CD	D4C08-111006CD			Y	D4C08	111006	CD		S1
10.33	40.59	20.13	40.2	221.33	423.26	15.61	11.69	-1.73	-0.58	10844	9710	63.52	59.66	25.16	0.502414	FL2-A	2011_1012H.030	D4C09-111006CD	D4C09-111006CD			Y	D4C09	111006	CD		S1
9.22	39.55	18.49	42.32	221.96	424.84	15.43	11.24	-1.82	0	11137	9735	63.87	59.72	25.7	0.483083	FL2-A	2011_1012H.031	D4C10-111006CD	D4C10-111006CD			Y	D4C10	111006	CD		S1
8.72	38.57	17.67	43.99	225.27	425.18	15.01	12.11	-1.76	0	10950	9696	63.53	59.67	25.12	0.467175	FL2-A	2011_1012H.032	D4C11-111006CD	D4C11-111006CD			Y	D4C11	111006	CD		S1
10.17	52.78	8.69	36.22	157.76	297	27.19	16.99	-0.54	1.39	10852	9800	92.07	83.53	41.18	0.593034	FL2-A	2011_1012H.033	D4D02-111006CD	D4D02-111006CD			Y	D4D02	111006	CD		S1
9.53	40.7	20.61	39.09	212.32	408.81	16.66	11.46	-1.93	-0.61	10819	9702	64.27	59.94	26.5	0.510089	FL2-A	2011_1012H.035	D4D04-111006CD	D4D04-111006CD			Y	D4D04	111006	CD		S1
9.07	49.1	19.3	31.6	227.71	445.61	16.64	11.49	-0.85	-0.95	11575	9648	65.95	59.49	30.36	0.608426	FL2-A	2011_1012H.036	D4D05-111006CD	D4D05-111006CD			Y	D4D05	111006	CD		S1
9.08	40.28	21.91	38.39	225	427.53	15.71	10.83	-1.71	-0.91	10805	9731	64.13	60.81	24.59	0.512012	FL2-A	2011_1012H.037	D4D06-111006CD	D4D06-111006CD			Y	D4D06	111006	CD		S1
8.67	38.99	21.46	40.4	222.17	427.81	14.77	12	-2.19	-1	11071	9717	63.55	59.58	25.7	0.49112	FL2-A	2011_1012H.038	D4D07-111006CD	D4D07-111006CD			Y	D4D07	111006	CD		S1
11.23	47.2	17	37.34	219.99	427.31	15.78	10.75	-1.72	-0.46	11126	9723	63.18	58.57	26.75	0.558316	FL2-A	2011_1012H.039	D4D08-111006CD	D4D08-111006CD			Y	D4D08	111006	CD		S1
9.48	39.96	21.52	39.24	218	423.77	15.4	11.48	-2.17	-0.41	10724	9760	63.02	58.93	25.48	0.504545	FL2-A	2011_1012H.040	D4D09-111006CD	D4D09-111006CD			Y	D4D09	111006	CD		S1
11.47	44.32	20.22	36.34	224	432.57	16	10.99	-1.05	-1.28	10811	9726	63.65	59.45	25.78	0.549467	FL2-A	2011_1012H.041	D4D10-111006CD	D4D10-111006CD			Y	D4D10	111006	CD		S1
9.46	40.99	18.31	41.28	220.45	419.76	15.25	11.85	-1.33	-0.76	10955	9717	63.1	59.25	25.36	0.498238	FL2-A	2011_1012H.042	D4D11-111006CD	D4D11-111006CD			Y	D4D11	111006	CD		S1
8.63	40.25	21.62	38.35	222.47	423.83	15.26	11.67	-1.7	-0.7	10884	9704	64.11	59.85	26.23	0.512087	FL2-A	2011_1012H.043	D4E02-111006CD	D4E02-111006CD			Y	D4E02	111006	CD		S1
9.75	44.24	19.83	36.6	218.37	419.68	16.16	11.14	-2.04	-0.39	11089	9727	61.91	57.45	25.49	0.547254	FL2-A	2011_1012H.044	D4E03-111006CD	D4E03-111006CD			Y	D4E03	111006	CD		S1
7.56	54.73	16.66	28.49	226.76	433.59	16.77	11.68	-0.89	-0.62	14224	9444	69	65.86	27.16	0.657654	FL2-A	2011_1012H.045	D4E04-111006CD	D4E04-111006CD			Y	D4E04	111006	CD		S1
10.91	41.27	17.15	42.17	220.37	418.9	16.06	11.3	-2.12	0.52	10862	9736	63.41	59.61	25.37	0.494607	FL2-A	2011_1012H.046	D4E05-111006CD	D4E05-111006CD			Y	D4E05	111006	CD		S1
9.19	41.07	23.86	35.47	217.33	422.17	14.91	10.72	-1.68	-0.93	10869	9766	61.77	57.81	25.29	0.536582	FL2-A	2011_1012H.047	D4E06-111006CD	D4E06-111006CD			Y	D4E06	111006	CD		S1
8.25	42.44	19.21	39	224.95	433.53	16.09	12.47	-1.39	-1.28	12255	9466	72.06	66.43	30.35	0.52112	FL2-A	2011_1012H.048	D4E07-111006CD	D4E07-111006CD			Y	D4E07	111006	CD		S1
10.57	41.61	19.74	38.77	212.85	415.32	16.16	12.31	-1.59	-0.45	10897	9742	64.15	60.37	25.2	0.517666	FL2-A	2011_1012H.049	D4E08-111006CD	D4E08-111006CD			Y	D4E08	111006	CD		S1
10.97	43.52	16.27	41.25	216.91	414.69	17.06	12.38	-1.81	-0.37	10898	9735	62.52	59.13	24.44	0.513389	FL2-A	2011_1012H.050	D4E09-111006CD	D4E09-111006CD			Y	D4E09	111006	CD		S1
9.05	42.6	21.99	35.43	219.78	426.57	14.4	10.48	-1.77	0.04	10971	9742	63.68	59.32	27.02	0.545944	FL2-A	2011_1012H.051	D4E10-111006CD	D4E10-111006CD			Y	D4E10	111006	CD		S1
9.54	41.74	18.94	39.43	221.47	422.11	16.49	11.59	-1.45	-0.31	10802	9702	63.26	59.27	25.65	0.514229	FL2-A	2011_1012H.052	D4E11-111006CD	D4E11-111006CD			Y	D4E11	111006	CD		S1
10.21	42.01	16.45	41.53	220.27	414.27	15.68	11.5	-1.17	0.21	10821	9774	62.8	58.81	24.98	0.502873	FL2-A	2011_1012H.053	D4F02-111006CD	D4F02-111006CD			Y	D4F02	111006	CD		S1
9.97	42.14	20.44	37.65	214.07	409.77	15.05	10.3	-1.84	0	10729	9741	61.87	58.42	24.27	0.528136	FL2-A	2011_1012H.054	D4F03-111006CD	D4F03-111006CD			Y	D4F03	111006	CD		S1
11.16	43.62	14.75	42.37	219.76	414.1	14.16	11.3	-1.11	0.2	10736	9746	62.86	58.84	25.02	0.507268	FL2-A	2011_1012H.055	D4F04-111006CD	D4F04-111006CD			Y	D4F04	111006	CD		S1
10.12	40.85	19.63	39.94	217.39	416.45	15.68	11.67	-1.87	-0.05	10547	9740	62.45	58.71	25.18	0.505632	FL2-A	2011_1012H.056	D4F05-111006CD	D4F05-111006CD			Y	D4F05	111006	CD		S1
8.25	40.85	18.9	40.73	219.79	419.3	15.48	12.07	-1.54	-0.72	10833	9753	62.79	58.83	24.74	0.500735	FL2-A	2011_1012H.057	D4F06-111006CD	D4F06-111006CD			Y	D4F06	111006	CD		S1
8.82	43.58	23.14	32.81	221.21	425.58	15.07	10.31	-1.18	-0.8	11069	9778	62.77	58.55	26.48	0.570494	FL2-A	2011_1012H.058	D4F07-111006CD	D4F07-111006CD			Y	D4F07	111006	CD		S1
9.54	41.47	17.24	41.38	217.9	414.4	16.05	11.46	-1.79	0.4	10771	9761	62.99	59.39	24.85	0.500543	FL2-A	2011_1012H.059	D4F08-111006CD	D4F08-111006CD			Y	D4F08	111006	CD		S1
8.07	88.92	0.13	13.89	202	387.44	27	20.86	-1.61	-1.42	14918	9310	67.85	65.81	22.47	0.864896	FL2-A	2011_1012H.060	D4F09-111006CD	D4F09-111006CD			Y	D4F09	111006	CD		S1
9.94	43.45	17.64	39.25	220.12	422.34	15.11	10.89	-0.92	-0.56	10957	9733	62.73	58.94	24.88	0.525393	FL2-A	2011_1012H.061	D4F10-111006CD	D4F10-111006CD			Y	D4F10	111006	CD		S1
8.79	42.77	16.49	41.17	221.89	423.59	16.64	11.55	-1.5	-0.27	10893	9701	63.67	59.34	26.67	0.509531	FL2-A	2011_1012H.062	D4F11-111006CD	D4F11-111006CD			Y	D4F11	111006	CD		S1
8.96	41.86	17.82	41.01	223.21	416.79	14.9	12.16	-0.93	-1.32	10996	9711	63.82	60.38	24.67	0.505129	FL2-A	2011_1012H.063	D4G02-111006CD	D4G02-111006CD			Y	D4G02	111006	CD		S1
10.97	53.9	17.79	29.4	228.4	434.99	16.55	10.73	-1.44	-1.02	11498	9698	66.68	61.42	28.95	0.647059	FL2-A	2011_1012H.064	D4G03-111006CD	D4G03-111006CD			Y	D4G03	111006	CD		S1
8.12	64.31	17.27	18.42	246	471.83	13.77	10.38	-0.3	-0.85	15086	9233	86.55	83.15	33.53	0.777348	FL2-A	2011_1012H.065	D4G04-111006CD	D4G04-111006CD			Y	D4G04	111006	CD		S1
10.04	39.75	22.7	38.31	214.29	413.78	16.09	11.58	-2.65	-0.49	10720	9769	61.78	58.13	24.56	0.509224	FL2-A	2011_1012H.066	D4G05-111006CD	D4G05-111006CD			Y	D4G05	111006	CD		S1
8.2	37.83	18.02	44.51	223.52	422.17	13.71	10.88	-1.26	-0.29	11144	9744	66.15	62.34	25.54	0.459436	FL2-A	2011_1012H.067	D4G06-111006CD	D4G06-111006CD			Y	D4G06	111006	CD		S1
11.3	41.96	17.33	41.18	220.47	420.8	16.28	11.18	-1.28	-0.34	10736	9722	64.56	60.77	25.81	0.504691	FL2-A	2011_1012H.068	D4G07-111006CD	D4G07-111006CD			Y	D4G07	111006	CD		S1
9.06	38.5	20.69	41.26	218.14	420.65	15.23	11.33	-2.25	0.01	11250	9749	62.81	59.06	25.65	0.482698	FL2-A	2011_1012H.069	D4G08-111006CD	D4G08-111006CD			Y	D4G08	111006	CD		S1
10.89	40.36	17.03	43.02	221.2	421.27	16.41	11.63	-1.92	0.36	10725	9763	65.14	61.2	25.62	0.484049	FL2-A	2011_1012H.070	D4G09-111006CD	D4G09-111006CD			Y	D4G09	111006	CD		S1
10.28	43.83	16.71	40.08	222.22	422.52	16.11	10.7	-1.52	0.01	10972	9731	64.24	59.93	26.01	0.522345	FL2-A	2011_1012H.071	D4G10-111006CD	D4G10-111006CD			Y	D4G10	111006	CD		S1
9.99	35.73	24.82	38.32	212.59	415.35	15.06	12.34	-1.81	0.38	10984	9747	61.42	56.2	27.61	0.482512	FL2-A	2011_1012H.072	D4G11-111006CD	D4G11-111006CD			Y	D4G11	111006	CD		S1
8.87	39.05	19.22	42.44	220.36	415.87	15.63	12.85	-1.75	-0.91	10976	9727	63.82	59.41	26.22	0.4792	FL2-A	2011_1012H.073	V4H01-111006CD	V4H01-111006CD			Y	Vehic	111006	CD		S1
9.46	39.71	16.96	43.7	219.12	410.98	15.96	12.82	-1.71	-0.16	10631	9751	62.95	59.09	25.12	0.476082	FL2-A	2011_1012H.074	D4H02-111006CD	D4H02-111006CD			Y	D4H02	111006	CD		S1
9.78	42.73	11.3	47.99	226.08	410.21	15.7	15.08	-1.51	-1.46	11771	9544	67.72	63.39	28.35	0.47101	FL2-A	2011_1012H.075	D4H03-111006CD	D4H03-111006CD			Y	D4H03	111006	CD		S1
10.51	38.84	20.47	41.12	221.54	418	15.15	11.65	-1.7	-0.12	10729	9717	64.08	60.13	25.02	0.485743	FL2-A	2011_1012H.076	D4H04-111006CD	D4H04-111006CD			Y	D4H04	111006	CD		S1
9.56	37.85	21.18	41.9	218.68	420.43	16.2	11.53	-2.64	-0.63	10890	9770	64.69	60.51	25.87	0.474608	FL2-A	2011_1012H.077	D4H05-111006CD	D4H05-111006CD			Y	D4H05	111006	CD		S1
9.47	40.64	20.16	39.44	218.67	416.83	15.12	11.31	-1.92	-0.13	10974	9760	63	58.72	25.22	0.507493	FL2-A	2011_1012H.078	D4H06-111006CD	D4H06-111006CD			Y	D4H06	111006	CD		S1
10.37	38.7	16.5	44.65	221.83	422.79	15.59	10.8	-1.08	0.24	10826	9785	65.11	60.88	26	0.464307	FL2-A	2011_1012H.079	D4H07-111006CD	D4H07-111006CD			Y	D4H07	111006	CD		S1
10.48	45.35	17.68	37.7	221.3	422.42	15.74	10.66	-0.89	-0.92	10778	9771	62.58	58.23	24.49	0.546057	FL2-A	2011_1012H.080	D4H08-111006CD	D4H08-111006CD			Y	D4H08	111006	CD		S1
10.25	38.05	19.24	43.05	215.89	417.54	14.85	11.37	-2.39	0.58	11098	9745	62.67	58.65	25.42	0.469174	FL2-A	2011_1012H.081	D4H09-111006CD	D4H09-111006CD			Y	D4H09	111006	CD		S1
10.3	42.79	20.49	37.37	222	426.95	15.89	10.61	-1.51	-0.81	11413	9679	65.16	60.42	27.08	0.533807	FL2-A	2011_1012H.082	D4H10-111006CD	D4H10-111006CD			Y	D4H10	111006	CD		S1
10.26	42.29	19.01	38.99	219.6	423.62	16.4	11.46	-1.62	-0.2	10840	9757	62.33	58.34	25.77	0.5203	FL2-A	2011_1012H.083	D4H11-111006CD	D4H11-111006CD			Y	D4H11	111006	CD		S1
8.35	39.96	22.57	37.8	222.72	430.73	15.36	10.58	-1.85	-1	11096	9769	62.36	58.34	25.68	0.513889	FL2-A	2011_1012H.084	V4H12-111006CD	V4H12-111006CD			Y	Vehic	111006	CD		S1
12.26	39.39	18.11	42.82	230	429.71	13.77	10.78	-0.4	-0.49	10863	9700	69.74	65.42	27.55	0.479139	FL2-A	2011_1012H.085	V5A01-111007CD	V5A01-111007CD			Y	Vehic	111007	CD		S1
10.75	40.49	20.19	38.58	218.9	415.22	14.88	12.89	-1.47	0.26	10845	9752	61.06	55.68	27.8	0.512078	FL2-A	2011_1012H.086	D5A02-111007CD	D5A02-111007CD			Y	D5A02	111007	CD		S1
10.99	39.08	19.23	42.03	220.36	417.26	14.05	12.1	-1.6	0.11	10691	9697	62.76	57.91	25.76	0.481815	FL2-A	2011_1012H.087	D5A03-111007CD	D5A03-111007CD			Y	D5A03	111007	CD		S1
12.33	36.97	17.57	45.64	217	410.23	13.56	12.17	-0.52	-0.1	10437	9773	65.23	60.87	25.71	0.447525	FL2-A	2011_1012H.088	D5A04-111007CD	D5A04-111007CD			Y	D5A04	111007	CD		S1
12.19	43.14	20.65	36.78	223.92	425.91	14.66	11.13	-0.44	-1.48	10429	9700	64.86	60.05	26.38	0.53979	FL2-A	2011_1012H.089	D5A05-111007CD	D5A05-111007CD			Y	D5A05	111007	CD		S1
10.99	35.45	19.26	46.29	221.25	421.99	12.8	13.04	-1.31	-0.47	10666	9718	62.21	57.55	26.89	0.433692	FL2-A	2011_1012H.090	D5A06-111007CD	D5A06-111007CD			Y	D5A06	111007	CD		S1
8.72	32.58	23.41	44.48	220.74	425.1	12.84	11.57	-2.12	-0.45	10513	9780	64.64	60.26	25.46	0.422787	FL2-A	2011_1012H.091	D5A07-111007CD	D5A07-111007CD			Y	D5A07	111007	CD		S1
10.46	39.22	19.79	41.68	221.52	424.08	13.86	10.94	-1.32	-0.48	10506	9761	63.82	59.33	25.23	0.484796	FL2-A	2011_1012H.092	D5A08-111007CD	D5A08-111007CD			Y	D5A08	111007	CD		S1
11.02	47.84	12.5	42.38	245.9	454.48	21.09	14.08	-2.6	-1.47	12387	9447	87.2	81.61	36.3	0.530259	FL2-A	2011_1012H.093	D5A09-111007CD	D5A09-111007CD			Y	D5A09	111007	CD		S1
10.63	38.54	22.05	40.06	220.48	423.34	14.32	11.33	-1.46	-0.84	10458	9765	63.71	59.62	24.7	0.490331	FL2-A	2011_1012H.094	D5A10-111007CD	D5A10-111007CD			Y	D5A10	111007	CD		S1
11.14	56.28	14.51	31.1	242.38	465.32	18.67	10.6	-1.38	-1.07	12586	9365	82.4	77.8	30.46	0.644083	FL2-A	2011_1012H.095	D5A11-111007CD	D5A11-111007CD			Y	D5A11	111007	CD		S1
9.43	38.8	18.46	42.8	224.55	427.63	12.81	10.19	-1.11	0.17	10447	9735	63.78	59.51	25.11	0.47549	FL2-A	2011_1012H.096	V5A12-111007CD	V5A12-111007CD			Y	Vehic	111007	CD		S1
11.39	38.19	22.4	40.46	218.55	418.44	15.18	12.46	-2.15	-0.86	10424	9752	64.57	59.74	26.18	0.485569	FL2-A	2011_1012H.097	D5B02-111007CD	D5B02-111007CD			Y	D5B02	111007	CD		S1
9.43	36.95	22.53	41.33	221.54	421.2	14.33	12.13	-1.66	-1.19	10431	9726	65.9	61.23	26.13	0.472024	FL2-A	2011_1012H.098	D5B03-111007CD	D5B03-111007CD			Y	D5B03	111007	CD		S1
9.67	37.27	17.69	45.77	221.93	420.3	14.13	12	-1.59	-0.25	10432	9736	64.64	60.66	25.22	0.44882	FL2-A	2011_1012H.099	D5B04-111007CD	D5B04-111007CD			Y	D5B04	111007	CD		S1
9.83	38.05	19.37	43.18	220.82	419.99	13.63	11.74	-1.52	-0.36	10522	9762	64.25	59.94	25.08	0.468423	FL2-A	2011_1012H.100	D5B05-111007CD	D5B05-111007CD			Y	D5B05	111007	CD		S1
9.39	38.46	19.93	42.46	223	426.33	14.04	11.89	-1.69	-0.84	10551	9757	65.6	60.82	25.8	0.475284	FL2-A	2011_1012H.101	D5B06-111007CD	D5B06-111007CD			Y	D5B06	111007	CD		S1
10.29	37.34	20.77	42.1	221.13	423.51	13.81	11.37	-1.32	-0.23	10495	9747	64.25	59.82	24.95	0.47004	FL2-A	2011_1012H.102	D5B07-111007CD	D5B07-111007CD			Y	D5B07	111007	CD		S1
12.44	39.67	14.03	47.17	224	418.84	14.41	12.02	-1.55	0.43	10345	9721	64.83	60.73	24.67	0.456817	FL2-A	2011_1012H.103	D5B08-111007CD	D5B08-111007CD			Y	D5B08	111007	CD		S1
10.12	38.28	20.13	42.69	223.1	425.26	14.43	11.77	-1.67	-0.87	10566	9763	65.18	61.06	25.33	0.472768	FL2-A	2011_1012H.104	D5B09-111007CD	D5B09-111007CD			Y	D5B09	111007	CD		S1
9.93	35.89	26.55	38.53	219.38	427.52	14.02	11.89	-1.82	-1.74	10444	9730	64.8	60.48	25.41	0.482263	FL2-A	2011_1012H.105	D5B10-111007CD	D5B10-111007CD			Y	D5B10	111007	CD		S1
8.89	34.18	20.79	44.93	218.42	418.8	12.22	11.1	-1.31	-0.06	10588	9726	65.45	60.64	25.92	0.432057	FL2-A	2011_1012H.106	D5B11-111007CD	D5B11-111007CD			Y	D5B11	111007	CD		S1
11.68	41.1	15.38	44.11	221.6	418.08	15.11	11.82	-1.18	-0.13	10516	9734	64.55	59.8	25.8	0.482338	FL2-A	2011_1012H.107	D5C02-111007CD	D5C02-111007CD			Y	D5C02	111007	CD		S1
11.56	39.07	22.5	39.03	220.99	421.74	13.9	11.3	-0.76	-1.11	10444	9749	64.66	60.02	25.44	0.500256	FL2-A	2011_1012H.108	D5C03-111007CD	D5C03-111007CD			Y	D5C03	111007	CD		S1
10.38	37.22	20.78	42.83	219.99	417.94	14.16	11.98	-1.64	-0.76	10405	9744	64.86	60.29	25.32	0.464959	FL2-A	2011_1012H.109	D5C04-111007CD	D5C04-111007CD			Y	D5C04	111007	CD		S1
10.48	38.77	16.13	45.81	221.88	418	13.82	11.69	-1.71	0.22	10517	9715	64.72	60.4	24.82	0.458383	FL2-A	2011_1012H.110	D5C05-111007CD	D5C05-111007CD			Y	D5C05	111007	CD		S1
9.91	34.51	22.32	43.55	219.98	420.39	13.6	11.94	-1.65	-0.71	10468	9785	65.91	61.19	26.11	0.442096	FL2-A	2011_1012H.111	D5C06-111007CD	D5C06-111007CD			Y	D5C06	111007	CD		S1
11.47	39.82	17.5	42.66	221.83	417.57	14.68	11.83	-1.03	0.2	10523	9773	64.22	59.85	25.23	0.482784	FL2-A	2011_1012H.112	D5C07-111007CD	D5C07-111007CD			Y	D5C07	111007	CD		S1
10.95	39.97	17.71	43.01	222.16	419.63	14.25	11.47	-1.43	-0.16	10541	9778	63.96	59.64	24.67	0.481682	FL2-A	2011_1012H.113	D5C08-111007CD	D5C08-111007CD			Y	D5C08	111007	CD		S1
11.35	40.4	18.06	41.98	220.54	422.92	14.46	11.39	-0.7	-0.54	10774	9737	63.54	58.3	27.12	0.49041	FL2-A	2011_1012H.114	D5C09-111007CD	D5C09-111007CD			Y	D5C09	111007	CD		S1
9.76	34.44	23.37	42.39	218.32	418.98	13.08	12.01	-1.62	-0.56	10461	9741	64.18	59.67	25.11	0.448262	FL2-A	2011_1012H.115	D5C10-111007CD	D5C10-111007CD			Y	D5C10	111007	CD		S1
12.69	39.01	16.85	44.44	220.35	422.89	14.62	11.05	-0.94	0.19	10444	9775	65.91	61.23	26.93	0.467466	FL2-A	2011_1012H.116	D5C11-111007CD	D5C11-111007CD			Y	D5C11	111007	CD		S1
10.75	37.52	20.87	42.55	218.36	415.14	14.31	13.47	-1.5	-1.21	10530	9726	64.89	60.09	25.9	0.46859	FL2-A	2011_1012H.117	D5D02-111007CD	D5D02-111007CD			Y	D5D02	111007	CD		S1
11.32	36.96	18.59	44.58	218.89	415.99	15.54	12.55	-0.98	-0.33	10514	9707	66.93	62.72	26.85	0.453274	FL2-A	2011_1012H.118	D5D03-111007CD	D5D03-111007CD			Y	D5D03	111007	CD		S1
11.55	40.09	22.89	38.04	219.31	418.21	14.5	12.32	-1.27	-1.69	10429	9760	63.02	59.05	24.34	0.513119	FL2-A	2011_1012H.119	D5D04-111007CD	D5D04-111007CD			Y	D5D04	111007	CD		S1
10.5	39.28	21.31	40.67	219.91	420.44	14.94	12.31	-1.98	-1.21	10436	9725	63.82	59.4	25.02	0.491307	FL2-A	2011_1012H.120	D5D05-111007CD	D5D05-111007CD			Y	D5D05	111007	CD		S1
12.47	40.37	15.83	44.49	220.75	415	14.14	11.78	-1.21	-0.06	10512	9756	63.43	59.16	24.42	0.475725	FL2-A	2011_1012H.121	D5D06-111007CD	D5D06-111007CD			Y	D5D06	111007	CD		S1
9.44	36.05	22.33	42.16	220.38	421.35	13.12	11.37	-1.8	-0.52	10514	9708	62.87	58.4	24.41	0.460938	FL2-A	2011_1012H.122	D5D07-111007CD	D5D07-111007CD			Y	D5D07	111007	CD		S1
10.61	35.66	20.09	44.73	218.47	418.97	13.42	11.09	-1.43	-0.17	10375	9757	64.36	60.06	25.02	0.443588	FL2-A	2011_1012H.123	D5D08-111007CD	D5D08-111007CD			Y	D5D08	111007	CD		S1
12.37	39.03	18.38	43.19	216.62	415.47	14.14	11.38	-1.48	0.28	10530	9765	62.71	58.57	24.69	0.474702	FL2-A	2011_1012H.124	D5D09-111007CD	D5D09-111007CD			Y	D5D09	111007	CD		S1
9.84	36.69	18.92	43.92	219.8	416.78	14.51	12.17	-0.69	-0.51	10687	9750	64.69	59.79	26.54	0.455154	FL2-A	2011_1012H.125	D5D10-111007CD	D5D10-111007CD			Y	D5D10	111007	CD		S1
10.24	37.02	19.09	44.39	220.58	423.56	13.26	11.22	-0.8	-0.46	10490	9759	64.31	60.12	25.06	0.454735	FL2-A	2011_1012H.126	D5D11-111007CD	D5D11-111007CD			Y	D5D11	111007	CD		S1
10.83	35.48	23.22	41.78	218.96	419.16	13.95	11.81	-1.83	-0.41	10489	9726	64.53	59.99	25.37	0.459229	FL2-A	2011_1012H.127	D5E02-111007CD	D5E02-111007CD			Y	D5E02	111007	CD		S1
9.94	42.62	20.3	37.59	229.84	430.03	13.79	10.7	-0.78	-1	10790	9725	71.29	66.07	27.81	0.531355	FL2-A	2011_1012H.128	D5E03-111007CD	D5E03-111007CD			Y	D5E03	111007	CD		S1
9.51	36.13	25.14	39.54	218.38	421.59	13.42	11.41	-1.69	-1.39	10496	9765	64.11	59.57	24.94	0.477468	FL2-A	2011_1012H.129	D5E04-111007CD	D5E04-111007CD			Y	D5E04	111007	CD		S1
10.29	37.09	23.93	40.23	215.1	414.4	14.33	11.61	-1.76	-1.56	10443	9773	63.99	59.93	24.82	0.479695	FL2-A	2011_1012H.130	D5E05-111007CD	D5E05-111007CD			Y	D5E05	111007	CD		S1
9.86	37.09	21.66	41.85	219.26	419	13.75	11.85	-1.43	-0.7	10470	9746	64.06	59.63	25.09	0.469851	FL2-A	2011_1012H.131	D5E06-111007CD	D5E06-111007CD			Y	D5E06	111007	CD		S1
8.73	35.08	22	43.41	218.05	420.56	13.33	12.06	-1.94	-0.64	10507	9752	63.68	58.98	25.54	0.446936	FL2-A	2011_1012H.132	D5E07-111007CD	D5E07-111007CD			Y	D5E07	111007	CD		S1
9.99	32.87	23.15	44.94	217	419.48	13.21	11.79	-2.1	-0.94	10471	9761	65.22	60.77	25.45	0.422439	FL2-A	2011_1012H.133	D5E08-111007CD	D5E08-111007CD			Y	D5E08	111007	CD		S1
9.76	46.62	19.12	34.1	225.3	436.76	14.98	10.51	-1.36	-0.3	10696	9749	67.82	62.56	30.5	0.577552	FL2-A	2011_1012H.134	D5E09-111007CD	D5E09-111007CD			Y	D5E09	111007	CD		S1
9.68	35.65	22.52	42.46	217.55	420.21	14.24	11.83	-1.67	-0.83	10492	9753	63.66	59.73	24.61	0.456408	FL2-A	2011_1012H.135	D5E10-111007CD	D5E10-111007CD			Y	D5E10	111007	CD		S1
9.57	34.61	22.03	43.89	217.36	421.08	13.33	11.07	-1.93	-0.19	10593	9757	64.58	59.97	25.12	0.440892	FL2-A	2011_1012H.136	D5E11-111007CD	D5E11-111007CD			Y	D5E11	111007	CD		S1
9.29	40.25	20.6	40.64	227.56	430	16.99	11.91	-2.56	-0.84	11618	9420	72.13	66.88	29.93	0.497589	FL2-A	2011_1012H.137	D5F02-111007CD	D5F02-111007CD			Y	D5F02	111007	CD		S1
10.71	34.41	24.62	41.9	218	418.12	13.98	11.77	-2.16	-0.72	10551	9754	65.92	61.32	25.93	0.450924	FL2-A	2011_1012H.138	D5F03-111007CD	D5F03-111007CD			Y	D5F03	111007	CD		S1
10.61	38.67	21.15	40.99	217.68	414.39	14.64	12.03	-1.72	-0.65	10459	9772	62.91	58.66	24.12	0.485438	FL2-A	2011_1012H.139	D5F04-111007CD	D5F04-111007CD			Y	D5F04	111007	CD		S1
9.72	34.38	22.7	43.17	218.92	417.84	13.79	11.41	-1.33	-0.73	10476	9757	65.51	61.34	25.05	0.443327	FL2-A	2011_1012H.140	D5F05-111007CD	D5F05-111007CD			Y	D5F05	111007	CD		S1
11.51	39.46	21.72	39.69	218.13	419.24	14.23	11.05	-1.41	-1.14	10602	9783	63.75	59.65	24.5	0.498547	FL2-A	2011_1012H.141	D5F06-111007CD	D5F06-111007CD			Y	D5F06	111007	CD		S1
7.4	84.99	0.95	14.72	215.49	399.19	20.86	15.41	-0.51	-0.21	13436	9354	69.3	66.92	24.02	0.852372	FL2-A	2011_1012H.142	D5F07-111007CD	D5F07-111007CD			Y	D5F07	111007	CD		S1
13.62	39.42	22.73	38.4	214.92	417.23	15.21	12.17	-1.23	-1.19	10415	9756	63.32	58.38	27.18	0.506554	FL2-A	2011_1012H.143	D5F08-111007CD	D5F08-111007CD			Y	D5F08	111007	CD		S1
15.01	34.41	14.83	44.93	252	483.34	16.38	10.2	7.15	-1.07	13248	9315	92.48	89.82	37.33	0.433703	FL2-A	2011_1012H.144	D5F09-111007CD	D5F09-111007CD			Y	D5F09	111007	CD		S1
10.23	37.74	16.72	45.03	220	420.42	13.65	10.83	-1.05	0.82	10614	9761	66.02	61.29	26.75	0.455962	FL2-A	2011_1012H.145	D5F10-111007CD	D5F10-111007CD			Y	D5F10	111007	CD		S1
8.67	41.86	25.07	31.79	229.64	442.01	11.95	10.82	-0.13	-0.53	11098	9703	72.14	65.95	31.3	0.568364	FL2-A	2011_1012H.146	D5F11-111007CD	D5F11-111007CD			Y	D5F11	111007	CD		S1
8.91	29.56	26.66	43.39	227.63	432.7	12.61	10.17	-0.75	-1.26	10498	9724	73.24	68.5	28.28	0.405209	FL2-A	2011_1012H.147	D5G02-111007CD	D5G02-111007CD			Y	D5G02	111007	CD		S1
10.37	35.99	22.02	42.81	213.89	408.56	14.47	12.49	-1.8	-1	10511	9752	64.69	60.13	25.46	0.456726	FL2-A	2011_1012H.148	D5G03-111007CD	D5G03-111007CD			Y	D5G03	111007	CD		S1
9.61	37.54	22.74	39.9	214	410.2	13.62	11.6	-1.54	-0.78	10418	9747	63.63	58.93	25.33	0.484762	FL2-A	2011_1012H.149	D5G04-111007CD	D5G04-111007CD			Y	D5G04	111007	CD		S1
10.96	36.97	20.28	43.52	215.49	411.51	14.31	12.12	-2.01	-0.28	10507	9771	63.76	59.3	25.14	0.459312	FL2-A	2011_1012H.150	D5G05-111007CD	D5G05-111007CD			Y	D5G05	111007	CD		S1
9.75	33.8	23.69	43.18	213.44	413.59	13.11	11.29	-1.86	-0.69	10511	9751	63.87	59.5	24.82	0.439075	FL2-A	2011_1012H.151	D5G06-111007CD	D5G06-111007CD			Y	D5G06	111007	CD		S1
11.2	35.01	22.01	43.53	211.38	408.48	13.58	11.31	-2.11	0.05	10421	9740	63.57	59.14	24.71	0.44576	FL2-A	2011_1012H.152	D5G07-111007CD	D5G07-111007CD			Y	D5G07	111007	CD		S1
8.57	36.37	19.24	44.61	216.54	415.1	13.8	11.63	-1.24	-0.3	10746	9694	64.1	59.94	24.99	0.449123	FL2-A	2011_1012H.153	D5G08-111007CD	D5G08-111007CD			Y	D5G08	111007	CD		S1
7.79	42.28	18.32	38.35	223.53	428.53	13.12	11.6	-0.61	0.05	11107	9691	68.04	61	32.58	0.524371	FL2-A	2011_1012H.154	D5G09-111007CD	D5G09-111007CD			Y	D5G09	111007	CD		S1
10.66	34.3	25.58	40.66	214.53	420.22	14.24	10.86	-2.1	-0.87	10400	9729	64.04	59.49	25.57	0.457577	FL2-A	2011_1012H.155	D5G10-111007CD	D5G10-111007CD			Y	D5G10	111007	CD		S1
9.83	31.91	21.03	47.2	214.91	416.07	12.99	11.46	-1.7	0.16	10427	9746	64.55	59.89	25.86	0.403362	FL2-A	2011_1012H.156	D5G11-111007CD	D5G11-111007CD			Y	D5G11	111007	CD		S1
9.86	35.16	25.79	39.13	220	421.47	13.44	11.77	-1.1	-1.4	10628	9742	64.86	60.2	26	0.47328	FL2-A	2011_1012H.157	V5H01-111007CD	V5H01-111007CD			Y	Vehic	111007	CD		S1
8.64	32.18	22.6	45.2	216.35	413.68	13.75	13.35	-1.73	-0.71	10554	9727	65.76	60.64	26.99	0.41587	FL2-A	2011_1012H.158	D5H02-111007CD	D5H02-111007CD			Y	D5H02	111007	CD		S1
9.48	34.73	22.24	43.19	216.31	415.11	13.72	11.99	-1.52	-0.52	10567	9756	64.8	60.22	25.75	0.445714	FL2-A	2011_1012H.159	D5H03-111007CD	D5H03-111007CD			Y	D5H03	111007	CD		S1
9.61	32.05	22.67	45.11	216.17	416	13.39	11.76	-1.69	-0.02	10551	9731	66.47	61.75	26.57	0.415371	FL2-A	2011_1012H.160	D5H04-111007CD	D5H04-111007CD			Y	D5H04	111007	CD		S1
11.15	37.81	19.06	43.55	218.53	419	13.87	10.9	-1.34	-0.04	10700	9751	63.66	59.03	25.38	0.464725	FL2-A	2011_1012H.161	D5H05-111007CD	D5H05-111007CD			Y	D5H05	111007	CD		S1
9.44	35.58	21.17	43.72	220.76	414.2	13.7	13.57	-1.47	-1.03	10593	9744	65.92	61.28	25.92	0.448676	FL2-A	2011_1012H.162	D5H06-111007CD	D5H06-111007CD			Y	D5H06	111007	CD		S1
6.99	56.71	12.09	29.46	245.27	457.04	15.6	10.67	1.47	-0.77	11741	9404	75.16	69.45	32.47	0.658118	FL2-A	2011_1012H.163	D5H07-111007CD	D5H07-111007CD			Y	D5H07	111007	CD		S1
8.9	22.82	-4.08	82.69	239	458.4	21.92	19.31	0.2	-0.17	11558	9415	131.72	115.22	69.92	0.216283	FL2-A	2011_1012H.164	D5H08-111007CD	D5H08-111007CD			Y	D5H08	111007	CD		S1
11.1	35.37	21.15	44.27	220.55	420.99	14.19	12	-1.55	-0.54	10588	9739	65.3	60.78	26.01	0.444124	FL2-A	2011_1012H.166	D5H10-111007CD	D5H10-111007CD			Y	D5H10	111007	CD		S1
14.52	51.85	5.79	41.94	223	427.71	16.22	14.69	-0.89	1.57	11109	9701	67.43	59.98	32.34	0.552831	FL2-A	2011_1012H.167	D5H11-111007CD	D5H11-111007CD			Y	D5H11	111007	CD		S1
9.63	31.55	24.92	43.65	216.67	421.73	12.94	11.25	-2.16	-0.15	10500	9772	63.2	58.68	25.34	0.419548	FL2-A	2011_1012H.168	V5H12-111007CD	V5H12-111007CD			Y	Vehic	111007	CD		S1
9.98	37.99	21.64	40.1	223.64	431.61	16.8	11.2	-1.75	0.4	10164	9717	63.24	59.62	25.11	0.48649	FL2-A	2011_1013H.001	V4A01-111007IM	V4A01-111007IM			Y	Vehic	111007	IM		S1
9.16	39.91	22.45	37.4	222	427.67	17.94	12.02	-1.58	-0.66	10192	9729	61.94	58.25	25.22	0.516233	FL2-A	2011_1013H.002	D4A02-111007IM	D4A02-111007IM			Y	D4A02	111007	IM		S1
9.42	39.52	22.66	37.76	227	435.39	17.85	13.32	-2.21	-0.65	10242	9749	65.7	60.63	27.1	0.511387	FL2-A	2011_1013H.003	D4A03-111007IM	D4A03-111007IM			Y	D4A03	111007	IM		S1
5.28	18.01	1.61	78.64	243	466.07	19.54	26.59	1.39	0.01	10457	9748	122.33	104.04	66.26	0.186342	FL2-A	2011_1013H.004	D4A04-111007IM	D4A04-111007IM			Y	D4A04	111007	IM		S1
9.07	39.21	20.41	40.43	227.71	432.77	16.67	11.93	-1.73	-0.37	10190	9724	64.91	60.44	25.82	0.492341	FL2-A	2011_1013H.005	D4A05-111007IM	D4A05-111007IM			Y	D4A05	111007	IM		S1
8.93	37.81	19.5	42.42	226.25	430.72	17.16	13.37	-1.78	-0.07	10191	9698	65.5	60.67	27.52	0.47127	FL2-A	2011_1013H.006	D4A06-111007IM	D4A06-111007IM			Y	D4A06	111007	IM		S1
9.21	47.35	18.46	34.45	224.81	434.81	17.6	11.14	-2	0.19	10239	9779	63.39	58.8	27.28	0.578851	FL2-A	2011_1013H.007	D4A07-111007IM	D4A07-111007IM			Y	D4A07	111007	IM		S1
8.81	38.81	22.36	39.22	233.88	443.05	16.16	11.37	-1.52	-0.96	10158	9748	64.46	60.96	24.38	0.497373	FL2-A	2011_1013H.008	D4A08-111007IM	D4A08-111007IM			Y	D4A08	111007	IM		S1
8.98	39.92	21.72	38.3	232.87	443.75	15.97	11.5	-1.14	-0.68	10254	9720	64.52	60.42	25.32	0.510355	FL2-A	2011_1013H.009	D4A09-111007IM	D4A09-111007IM			Y	D4A09	111007	IM		S1
6.9	44.9	9.33	43.92	233.8	433.53	17.6	17.19	0.44	-0.11	10513	9720	75.51	65.87	33.91	0.505517	FL2-A	2011_1013H.010	D4A10-111007IM	D4A10-111007IM			Y	D4A10	111007	IM		S1
11.55	41.9	14.31	44	228.79	429.15	17.04	12.24	-1.32	0.63	10176	9741	63.49	59.34	25.08	0.487776	FL2-A	2011_1013H.011	D4A11-111007IM	D4A11-111007IM			Y	D4A11	111007	IM		S1
9.67	40.58	20.7	38.84	229.42	436.03	16.67	11.78	-1.13	-0.76	10190	9718	64.92	60.92	25.77	0.510954	FL2-A	2011_1013H.012	V4A12-111007IM	V4A12-111007IM			Y	Vehic	111007	IM		S1
10.21	37.83	19.39	43.54	221	418.8	16.64	12.42	-2.1	-0.49	10159	9757	64.61	60.93	24.83	0.464913	FL2-A	2011_1013H.013	D4B02-111007IM	D4B02-111007IM			Y	D4B02	111007	IM		S1
10.08	38.49	24.15	37.32	217.48	420.01	16.67	11.86	-2.17	-0.33	10179	9716	63.35	59.64	25.36	0.507717	FL2-A	2011_1013H.014	D4B03-111007IM	D4B03-111007IM			Y	D4B03	111007	IM		S1
7.8	56.06	9.54	34.69	213	408.53	21.13	21.41	-1.27	-1.05	10869	9746	72.66	68.37	29.81	0.617741	FL2-A	2011_1013H.015	D4B04-111007IM	D4B04-111007IM			Y	D4B04	111007	IM		S1
9.81	41.35	19.31	38.75	223.7	428	17.16	13.22	-1.2	-0.19	10390	9694	71.26	64.23	31.92	0.51623	FL2-A	2011_1013H.016	D4B05-111007IM	D4B05-111007IM			Y	D4B05	111007	IM		S1
9.37	79.7	8.15	12.93	209.94	410.48	26.64	15.7	-0.99	-0.76	11140	9802	72.27	69.06	25.54	0.860412	FL2-A	2011_1013H.017	D4B06-111007IM	D4B06-111007IM			Y	D4B06	111007	IM		S1
9.62	32.36	26.55	40.42	300	575.4	22.47	17.97	-3.98	-0.41	10072	9710	64.89	61.44	24.22	0.444628	FL2-A	2011_1013H.018	D4B07-111007IM	D4B07-111007IM			Y	D4B07	111007	IM		S1
9.28	34.7	23.19	41.9	226	430.25	15.01	12.06	-1.95	-0.29	10606	9705	68.78	64.03	27.55	0.453003	FL2-A	2011_1013H.019	D4B08-111007IM	D4B08-111007IM			Y	D4B08	111007	IM		S1
13.24	38.61	34.65	27.83	220.41	432	16.95	12.28	-2.24	-3.69	10229	9739	64.06	60.31	24.62	0.581126	FL2-A	2011_1013H.020	D4B09-111007IM	D4B09-111007IM			Y	D4B09	111007	IM		S1
9.65	41.81	17.84	40.62	216	414.29	17.75	14.27	-2.09	-0.29	10277	9709	67.23	61.31	29.8	0.507218	FL2-A	2011_1013H.021	D4B10-111007IM	D4B10-111007IM			Y	D4B10	111007	IM		S1
8.38	55.83	0.4	41.56	214	410.45	26.38	19.39	2.42	0.1	10769	9758	64.21	57.59	31.4	0.573262	FL2-A	2011_1013H.022	D4B11-111007IM	D4B11-111007IM			Y	D4B11	111007	IM		S1
9.69	39.14	21.24	40.31	213.36	406.92	15.49	11.97	-1.77	-0.87	10165	9756	64.48	60.6	24.77	0.492637	FL2-A	2011_1013H.023	D4C02-111007IM	D4C02-111007IM			Y	D4C02	111007	IM		S1
10.42	39.37	9.12	52.13	217.72	403.98	17.48	16.48	-2.37	0.35	10256	9758	67.49	61.98	28.25	0.430273	FL2-A	2011_1013H.024	D4C03-111007IM	D4C03-111007IM			Y	D4C03	111007	IM		S1
9.47	39.52	21.91	38.82	218.99	417.82	16.57	11.92	-1.36	-1.15	10172	9750	65.23	61.36	25.13	0.504468	FL2-A	2011_1013H.026	D4C05-111007IM	D4C05-111007IM			Y	D4C05	111007	IM		S1
9.99	40.13	20.16	39.62	218.15	413.45	16.4	11.2	-1.28	-0.18	10149	9691	64.18	60.58	24.61	0.503197	FL2-A	2011_1013H.027	D4C06-111007IM	D4C06-111007IM			Y	D4C06	111007	IM		S1
9.55	38.48	24.27	37.44	216	414.29	15.78	11.54	-1.84	-0.79	10189	9703	64.83	61.03	25.09	0.506849	FL2-A	2011_1013H.028	D4C07-111007IM	D4C07-111007IM			Y	D4C07	111007	IM		S1
8.73	24.45	11.93	61.19	250.01	461.76	20.61	15.05	1.13	-0.64	10382	9742	118.05	107.32	54.98	0.285497	FL2-A	2011_1013H.029	D4C08-111007IM	D4C08-111007IM			Y	D4C08	111007	IM		S1
9.07	36.7	22.07	41.72	217.93	415.88	15.51	11.5	-2	-0.58	10160	9713	64.58	60.59	24.76	0.467993	FL2-A	2011_1013H.030	D4C09-111007IM	D4C09-111007IM			Y	D4C09	111007	IM		S1
9.55	38.1	21.67	40.83	216.69	415.74	16.38	11.63	-2.11	-0.49	10208	9709	63.61	59.69	25.04	0.482706	FL2-A	2011_1013H.031	D4C10-111007IM	D4C10-111007IM			Y	D4C10	111007	IM		S1
10.39	42.16	20.48	37.36	229.56	429.44	15.5	10.93	-0.67	-0.93	10215	9738	65.8	61.93	25.16	0.530181	FL2-A	2011_1013H.032	D4C11-111007IM	D4C11-111007IM			Y	D4C11	111007	IM		S1
10.25	56.51	2.7	38.65	149.83	279.57	28.7	20.93	-0.77	2.45	10499	9748	94.99	83.46	43.21	0.593842	FL2-A	2011_1013H.033	D4D02-111007IM	D4D02-111007IM			Y	D4D02	111007	IM		S1
35.58	57.23	13.71	29.51	68	130.42	28.47	20.21	-4	0.38	10386	9752	90.87	80.62	39.88	0.659788	FL2-A	2011_1013H.034	D4D03-111007IM	D4D03-111007IM			Y	D4D03	111007	IM		S1
9.42	38.51	18.81	42.94	215.1	407.25	16	11.95	-2.16	0.07	10181	9715	63.37	59.71	24.15	0.472805	FL2-A	2011_1013H.035	D4D04-111007IM	D4D04-111007IM			Y	D4D04	111007	IM		S1
8.26	42.37	10.85	42.96	224.63	425.86	21.06	15.73	-0.04	2.14	10438	9749	76.63	68.95	36.03	0.496543	FL2-A	2011_1013H.036	D4D05-111007IM	D4D05-111007IM			Y	D4D05	111007	IM		S1
8.34	40.67	19.46	40.04	216.53	410.29	15.32	11.71	-1.05	-0.72	10160	9712	63.22	59.79	24.21	0.503903	FL2-A	2011_1013H.037	D4D06-111007IM	D4D06-111007IM			Y	D4D06	111007	IM		S1
10.44	43.87	1.46	56.28	218.81	395.99	18.6	17.9	-1.87	-0.21	10163	9762	62.95	58.86	25.08	0.438043	FL2-A	2011_1013H.038	D4D07-111007IM	D4D07-111007IM			Y	D4D07	111007	IM		S1
10.13	48.67	16.74	34.7	219.7	421.35	18.61	12.06	-1.36	-0.12	10480	9727	68.63	63.37	30.1	0.583783	FL2-A	2011_1013H.039	D4D08-111007IM	D4D08-111007IM			Y	D4D08	111007	IM		S1
10.57	37.95	25.09	38.29	214	410.45	15.42	11.03	-2.34	-1.08	10186	9747	67.26	62.82	26.04	0.49777	FL2-A	2011_1013H.040	D4D09-111007IM	D4D09-111007IM			Y	D4D09	111007	IM		S1
10.77	39.25	27.57	33.58	213.48	413.09	16.44	11.7	-1.47	-1.81	10212	9735	65.33	61.51	24.83	0.538926	FL2-A	2011_1013H.041	D4D10-111007IM	D4D10-111007IM			Y	D4D10	111007	IM		S1
8.41	36.29	21.62	42	214.94	405.92	14.03	12.03	-1.17	-0.82	10172	9765	66.49	62.2	25.84	0.463533	FL2-A	2011_1013H.042	D4D11-111007IM	D4D11-111007IM			Y	D4D11	111007	IM		S1
12.09	42.37	19.43	39.43	210.25	403.3	17.3	12.38	-1.73	-0.88	10216	9731	63.56	59.62	24.88	0.517971	FL2-A	2011_1013H.043	D4E02-111007IM	D4E02-111007IM			Y	D4E02	111007	IM		S1
10.1	42.41	18.82	38.5	207.68	396.14	16.48	11.74	-1.14	0.04	10159	9733	62.09	58.19	24.96	0.524163	FL2-A	2011_1013H.044	D4E03-111007IM	D4E03-111007IM			Y	D4E03	111007	IM		S1
7.91	59.93	0.58	38.55	215.34	382	21.98	23.04	0.8	0.2	10748	9789	71.04	67.87	26.64	0.60855	FL2-A	2011_1013H.045	D4E04-111007IM	D4E04-111007IM			Y	D4E04	111007	IM		S1
9.16	38.89	22.32	39.41	209.64	402.81	15.37	12.22	-1.7	-1.21	10169	9730	63.27	59.42	24.23	0.496679	FL2-A	2011_1013H.046	D4E05-111007IM	D4E05-111007IM			Y	D4E05	111007	IM		S1
8.93	41.09	22.05	36.97	213.95	412	14.97	11.25	-0.98	-0.88	10155	9725	61.73	57.89	24.34	0.52639	FL2-A	2011_1013H.047	D4E06-111007IM	D4E06-111007IM			Y	D4E06	111007	IM		S1
8.37	42.12	20.95	36.77	217.63	414.44	17.3	13.82	-1.54	-1.11	10299	9692	72.52	65.86	30.94	0.533908	FL2-A	2011_1013H.048	D4E07-111007IM	D4E07-111007IM			Y	D4E07	111007	IM		S1
8.97	27.16	17.01	56.61	217.44	410.01	15.44	15.39	-1.58	-1.13	10301	9696	77.46	72.38	28.43	0.324221	FL2-A	2011_1013H.049	D4E08-111007IM	D4E08-111007IM			Y	D4E08	111007	IM		S1
11.46	44.05	17.26	39.2	216	405.98	16.39	11.67	-1.13	-0.44	10161	9727	64.42	60.53	24.27	0.529129	FL2-A	2011_1013H.050	D4E09-111007IM	D4E09-111007IM			Y	D4E09	111007	IM		S1
10.66	42.95	21.66	35.77	218.92	418.15	16.32	13.08	-1.16	-1.54	10188	9777	65.76	60.58	27.82	0.545605	FL2-A	2011_1013H.051	D4E10-111007IM	D4E10-111007IM			Y	D4E10	111007	IM		S1
10.17	41.99	19.01	39.25	217.35	411.51	15.24	11.21	-0.9	-0.75	10148	9739	64.04	60.35	24.18	0.516864	FL2-A	2011_1013H.052	D4E11-111007IM	D4E11-111007IM			Y	D4E11	111007	IM		S1
9.74	39.16	21.58	39.81	211.39	401.76	17.25	13.06	-2.24	-0.87	10203	9713	63.66	59.83	24.36	0.495885	FL2-A	2011_1013H.053	D4F02-111007IM	D4F02-111007IM			Y	D4F02	111007	IM		S1
9.61	40.28	23.71	35.02	211.27	401	15.78	12.19	-0.39	-1.5	10275	9704	63.89	59.43	25.59	0.534927	FL2-A	2011_1013H.054	D4F03-111007IM	D4F03-111007IM			Y	D4F03	111007	IM		S1
9.44	39.98	22.14	38.14	212.6	406.7	15.11	10.9	-1.63	-0.54	10175	9696	63.17	59.31	24.4	0.511777	FL2-A	2011_1013H.055	D4F04-111007IM	D4F04-111007IM			Y	D4F04	111007	IM		S1
9.78	41.34	24.75	34.6	210.05	403	15.6	11.6	-1.81	-1.6	10161	9758	63.47	59.35	24.71	0.544377	FL2-A	2011_1013H.056	D4F05-111007IM	D4F05-111007IM			Y	D4F05	111007	IM		S1
9.66	37.61	26.2	36.84	213.33	410	16.98	13.72	-2.76	-1.63	10141	9713	62.99	59.12	24.42	0.505171	FL2-A	2011_1013H.057	D4F06-111007IM	D4F06-111007IM			Y	D4F06	111007	IM		S1
8.75	39.17	24.51	35.96	218.43	415.65	15.84	13.94	-1.6	-1.51	10261	9722	64.39	59.25	27.68	0.521363	FL2-A	2011_1013H.058	D4F07-111007IM	D4F07-111007IM			Y	D4F07	111007	IM		S1
8.71	39.96	19.12	41.15	216.54	409.19	15.64	12.93	-1.28	-1.02	10202	9735	67.47	62.65	25.9	0.492664	FL2-A	2011_1013H.059	D4F08-111007IM	D4F08-111007IM			Y	D4F08	111007	IM		S1
9.56	81.92	3.4	13.33	202	387.44	25.66	15.46	1.32	0.15	11012	9817	68.14	64.89	24.53	0.860052	FL2-A	2011_1013H.060	D4F09-111007IM	D4F09-111007IM			Y	D4F09	111007	IM		S1
8.8	40.18	23.02	37.32	220.3	419.27	15.71	12.2	-1.66	-1.29	10156	9731	62.51	59.05	23.84	0.518452	FL2-A	2011_1013H.061	D4F10-111007IM	D4F10-111007IM			Y	D4F10	111007	IM		S1
8.67	39.47	23.02	37.92	219.13	414.81	14.79	12.01	-1.21	-1.62	10164	9733	64.82	60.54	25.08	0.510014	FL2-A	2011_1013H.062	D4F11-111007IM	D4F11-111007IM			Y	D4F11	111007	IM		S1
10.14	40.22	23.35	36.13	212	403.59	15.1	11.12	-0.96	-0.67	10183	9721	64.64	60.86	24.68	0.526785	FL2-A	2011_1013H.063	D4G02-111007IM	D4G02-111007IM			Y	D4G02	111007	IM		S1
8.97	44.72	23	33.07	228	437.3	15.97	11.89	-2.16	-0.84	10217	9726	69.1	64.31	28.56	0.574881	FL2-A	2011_1013H.064	D4G03-111007IM	D4G03-111007IM			Y	D4G03	111007	IM		S1
13.81	77.7	11.53	8.92	259	496.76	15.19	9.27	4.63	-1.45	11036	9793	78.29	75.35	28.67	0.897021	FL2-A	2011_1013H.065	D4G04-111007IM	D4G04-111007IM			Y	D4G04	111007	IM		S1
10.21	40.52	22.94	36.95	217	412.53	15.2	11.81	-1.8	-0.68	10181	9755	64.68	60.36	25.11	0.523041	FL2-A	2011_1013H.066	D4G05-111007IM	D4G05-111007IM			Y	D4G05	111007	IM		S1
8.92	40.1	19.99	40.94	220.71	418.75	16.27	12.76	-1.61	-1.4	10203	9735	64.52	60.83	25.14	0.494817	FL2-A	2011_1013H.067	D4G06-111007IM	D4G06-111007IM			Y	D4G06	111007	IM		S1
8.78	39.24	20.13	40.39	216.43	407.95	16.09	14.41	-1.24	-1.1	10182	9755	64.59	60.07	26.36	0.492779	FL2-A	2011_1013H.068	D4G07-111007IM	D4G07-111007IM			Y	D4G07	111007	IM		S1
8.57	40.81	19.48	39.97	218.97	411.83	15.31	11.83	-1.39	-0.77	10181	9759	64.3	60.46	24.38	0.505199	FL2-A	2011_1013H.069	D4G08-111007IM	D4G08-111007IM			Y	D4G08	111007	IM		S1
9.13	38.04	21.29	41.71	215.74	411.34	14.82	12.99	-1.63	-1.62	10150	9730	64.79	60.74	24.7	0.476991	FL2-A	2011_1013H.070	D4G09-111007IM	D4G09-111007IM			Y	D4G09	111007	IM		S1
9.56	40.82	20.64	39.5	218.27	416	15.3	12.13	-1.7	-1.12	10553	9701	64.05	59.73	25.35	0.508217	FL2-A	2011_1013H.071	D4G10-111007IM	D4G10-111007IM			Y	D4G10	111007	IM		S1
9.72	38.23	22.98	38.55	220	421.51	15.47	12.64	-1.35	-0.81	10166	9730	60.91	56.13	26.18	0.497916	FL2-A	2011_1013H.072	D4G11-111007IM	D4G11-111007IM			Y	D4G11	111007	IM		S1
9.1	41.17	25.03	33.42	209.49	404.93	13.55	10.33	-0.73	-0.97	10290	9705	62.77	58.6	24.78	0.551951	FL2-A	2011_1013H.073	V4H01-111007IM	V4H01-111007IM			Y	Vehic	111007	IM		S1
8.85	37.43	22.5	40.53	217	414.95	13.84	11.45	-1.47	-0.96	10152	9734	63.82	59.97	24.82	0.480118	FL2-A	2011_1013H.074	D4H02-111007IM	D4H02-111007IM			Y	D4H02	111007	IM		S1
8.75	45.11	11.54	44.3	222.61	398.29	16.55	16	-0.99	-1.46	10246	9753	67.36	62.91	28.29	0.50453	FL2-A	2011_1013H.075	D4H03-111007IM	D4H03-111007IM			Y	D4H03	111007	IM		S1
8.6	41.2	18.98	39.79	219	417.83	13.94	10.49	-0.8	-0.28	10187	9733	64.82	60.92	24.96	0.508705	FL2-A	2011_1013H.076	D4H04-111007IM	D4H04-111007IM			Y	D4H04	111007	IM		S1
9.22	39.31	23.23	38.08	219.1	421.69	12.86	11.13	-1.52	-0.91	10166	9727	62.95	59.02	24.71	0.507947	FL2-A	2011_1013H.077	D4H05-111007IM	D4H05-111007IM			Y	D4H05	111007	IM		S1
9.93	39.89	18.58	41.98	218.98	418.15	13.9	10.95	-1.55	-0.01	10231	9754	64.34	59.94	25.61	0.487236	FL2-A	2011_1013H.078	D4H06-111007IM	D4H06-111007IM			Y	D4H06	111007	IM		S1
7.83	37.72	22.72	39.8	220.44	424.51	12.7	10.49	-1.43	-0.72	10167	9727	63.58	59.61	24.46	0.486584	FL2-A	2011_1013H.079	D4H07-111007IM	D4H07-111007IM			Y	D4H07	111007	IM		S1
9.84	43.55	20.5	36.47	224.99	426.4	15.21	11.25	-0.91	-1.32	10206	9708	64.07	60.14	24.81	0.544239	FL2-A	2011_1013H.080	D4H08-111007IM	D4H08-111007IM			Y	D4H08	111007	IM		S1
8.27	37.92	23.17	39.14	218.76	418.47	14.38	12.18	-1.55	-1.04	10451	9733	63.94	59.56	25.49	0.492084	FL2-A	2011_1013H.081	D4H09-111007IM	D4H09-111007IM			Y	D4H09	111007	IM		S1
9.17	39.66	23.23	37.69	222.78	427.45	14.33	11.03	-1.64	-1.04	10200	9735	64.38	59.96	25.88	0.512734	FL2-A	2011_1013H.082	D4H10-111007IM	D4H10-111007IM			Y	D4H10	111007	IM		S1
9.83	39.89	23.86	36.57	225.02	431.39	14.42	10.88	-1.46	-0.85	10186	9723	64.26	60.08	25.23	0.521711	FL2-A	2011_1013H.083	D4H11-111007IM	D4H11-111007IM			Y	D4H11	111007	IM		S1
9.51	42.13	18.64	39.62	222.68	424.87	13.55	10.3	-0.9	-0.36	10802	9701	63.49	59.57	24.64	0.515352	FL2-A	2011_1013H.084	V4H12-111007IM	V4H12-111007IM			Y	Vehic	111007	IM		S1
22.97	35.84	25.08	38.9	120	230.16	19.73	20.54	-3.9	-0.69	10114	9778	67.71	63.72	26.61	0.479529	FL2-A	2011_1014H.001	V6A01-111010CD	V6A01-111010CD			Y	Vehic	111010	CD		S1
19.65	39.48	19.21	39.18	133	255.09	16.71	16.25	-2.26	1.96	10103	9797	64.43	60.64	25.99	0.501907	FL2-A	2011_1014H.002	D6A02-111010CD	D6A02-111010CD			Y	D6A02	111010	CD		S1
19.04	38.27	21.7	38.46	121	232.08	17.3	18.05	-2.82	0.78	10067	9783	62.73	58.87	24.67	0.498762	FL2-A	2011_1014H.003	D6A03-111010CD	D6A03-111010CD			Y	D6A03	111010	CD		S1
15.92	42.15	8.62	51.42	127	243.59	19.34	26.97	-3	-1.14	10071	9758	62.28	58.05	25.77	0.450465	FL2-A	2011_1014H.004	D6A04-111010CD	D6A04-111010CD			Y	D6A04	111010	CD		S1
17.62	39.43	13.85	46.91	120	230.16	18.01	21.85	-2.91	0.04	10065	9764	63.78	60.37	24.2	0.456683	FL2-A	2011_1014H.005	D6A05-111010CD	D6A05-111010CD			Y	D6A05	111010	CD		S1
17.4	39.94	13.58	46.47	123	235.91	19.11	21.41	-3.03	0.44	10089	9805	63.04	59.43	24.53	0.462215	FL2-A	2011_1014H.006	D6A06-111010CD	D6A06-111010CD			Y	D6A06	111010	CD		S1
12.08	53.04	2.42	47.13	142	272.36	25.11	24.18	-2.52	-0.25	10144	9796	63.46	58	29.77	0.5295	FL2-A	2011_1014H.007	D6A07-111010CD	D6A07-111010CD			Y	D6A07	111010	CD		S1
10.96	43.3	0.37	57.27	130.13	233.64	19.2	25.14	-1.01	0.03	10076	9758	62.54	59.11	23.63	0.430546	FL2-A	2011_1014H.008	D6A08-111010CD	D6A08-111010CD			Y	D6A08	111010	CD		S1
16.19	38.9	13.48	48.57	116	222.49	18.98	23.49	-3.16	-0.87	10049	9750	62.93	59.24	25.09	0.444724	FL2-A	2011_1014H.009	D6A09-111010CD	D6A09-111010CD			Y	D6A09	111010	CD		S1
15.59	36.93	17.09	45.02	122	234	17.34	19.44	-2.76	0.35	10056	9777	62.58	58.92	24.18	0.450641	FL2-A	2011_1014H.010	D6A10-111010CD	D6A10-111010CD			Y	D6A10	111010	CD		S1
18.52	92.62	1.04	10.5	137	262.77	33.86	22.18	-3.97	-0.2	10428	9804	70.54	67.76	24.62	0.898177	FL2-A	2011_1014H.011	D6A11-111010CD	D6A11-111010CD			Y	D6A11	111010	CD		S1
12.37	39.32	20.22	40.95	163.24	318.87	14.51	13.86	-1.6	-0.79	10101	9758	64.3	60.78	24.44	0.489847	FL2-A	2011_1014H.012	V6A12-111010CD	V6A12-111010CD			Y	Vehic	111010	CD		S1
7.8	36.55	21.42	41.62	249.01	466.23	14.17	11.05	-1.55	-0.06	10281	9734	64.8	60.16	25.47	0.467571	FL2-A	2011_1014H.013	V6H01-111010CD	V6H01-111010CD			Y	Vehic	111010	CD		S1
10.01	39.61	19.34	41.55	244	458.16	15.11	11.4	-1.58	-0.28	10247	9692	63.64	59.71	24.12	0.488048	FL2-A	2011_1014H.014	D6H02-111010CD	D6H02-111010CD			Y	D6H02	111010	CD		S1
8.81	38.25	19.88	42.23	244.11	457.98	14.07	12.74	-2	-0.37	10196	9692	63.68	59.36	25.59	0.475273	FL2-A	2011_1014H.015	D6H03-111010CD	D6H03-111010CD			Y	D6H03	111010	CD		S1
15.8	38.27	14.69	46.68	190	364.42	15.44	14.37	-2.28	1.67	10183	9698	64.03	58.86	26.91	0.4505	FL2-A	2011_1014H.016	D6H04-111010CD	D6H04-111010CD			Y	D6H04	111010	CD		S1
9.07	34.15	24.94	39.53	241.92	464.55	15.3	12.34	-1.5	0.29	10268	9690	68.87	62.53	32.14	0.463491	FL2-A	2011_1014H.017	D6H05-111010CD	D6H05-111010CD			Y	D6H05	111010	CD		S1
9.13	38.4	25.31	35.88	258	483.56	14.28	11.73	-2.35	-0.53	10514	9718	74.35	68.91	29.65	0.516963	FL2-A	2011_1014H.018	D6H06-111010CD	D6H06-111010CD			Y	D6H06	111010	CD		S1
9.59	37.15	21.59	42.11	244.81	461	14.18	11.96	-1.58	-1.01	10260	9708	64.69	61.03	24.91	0.468711	FL2-A	2011_1014H.019	D6H07-111010CD	D6H07-111010CD			Y	D6H07	111010	CD		S1
9.99	40.42	19.2	41.16	240.88	457	15.84	11.4	-2	-0.48	10260	9694	64.92	60.69	25.53	0.495465	FL2-A	2011_1014H.020	D6H08-111010CD	D6H08-111010CD			Y	D6H08	111010	CD		S1
10.91	82.95	9.13	7.8	247	473.75	20.32	11.12	1.85	-1.88	11393	9756	69.78	66.76	26.13	0.91405	FL2-A	2011_1014H.021	D6H09-111010CD	D6H09-111010CD			Y	D6H09	111010	CD		S1
9.54	39.97	16.37	44.01	238.74	451.37	15.25	11.34	-1.77	0.43	10198	9723	62.25	58.65	23.94	0.475947	FL2-A	2011_1014H.022	D6H10-111010CD	D6H10-111010CD			Y	D6H10	111010	CD		S1
10.19	39.59	17.61	43.51	235.93	448.3	14.51	11.85	-1.38	-0.47	10214	9717	63.14	59.2	24.24	0.476414	FL2-A	2011_1014H.023	D6H11-111010CD	D6H11-111010CD			Y	D6H11	111010	CD		S1
8.43	35.36	23.12	42.5	240.96	462.43	14.26	11.48	-2.26	-1.17	10172	9704	63.14	59.25	24.5	0.454148	FL2-A	2011_1014H.024	V6H12-111010CD	V6H12-111010CD			Y	Vehic	111010	CD		S1
9.91	50.62	16.41	30.16	206.37	385.61	16.88	13.03	1.19	-0.85	10445	9740	84.97	79.14	35.49	0.62664	FL2-A	2011_1014H.025	D6B02-111010CD	D6B02-111010CD			Y	D6B02	111010	CD		S1
17.43	35.21	25.21	38.19	131	251.26	21.35	19.68	-3.75	-0.32	10238	9805	72.52	68.98	28.67	0.4797	FL2-A	2011_1014H.026	D6B03-111010CD	D6B03-111010CD			Y	D6B03	111010	CD		S1
15.21	38.07	21.51	39.48	150	287.7	14.82	15.46	-2.55	0.93	10086	9771	62.69	58.65	24.38	0.490909	FL2-A	2011_1014H.027	D6B04-111010CD	D6B04-111010CD			Y	D6B04	111010	CD		S1
17.48	36.65	7.58	57.26	107	205.23	19.08	25.82	-2.61	-0.4	10051	9755	62.98	58.9	25.37	0.390267	FL2-A	2011_1014H.028	D6B05-111010CD	D6B05-111010CD			Y	D6B05	111010	CD		S1
17.45	38.9	11.43	51.77	116	222.49	20.31	26.92	-3.12	-1.83	10076	9755	64.62	60.76	24.86	0.429028	FL2-A	2011_1014H.029	D6B06-111010CD	D6B06-111010CD			Y	D6B06	111010	CD		S1
13.54	81.6	6.37	14.85	209	400.86	30.08	14.53	-2.36	-1.98	10580	9757	86	83.81	34.58	0.846034	FL2-A	2011_1014H.030	D6B07-111010CD	D6B07-111010CD			Y	D6B07	111010	CD		S1
10.52	38.35	21.72	40.99	195.68	381.95	12.88	11.07	-1.79	-0.82	10128	9724	62.87	59.38	24.11	0.483363	FL2-A	2011_1014H.031	D6B08-111010CD	D6B08-111010CD			Y	D6B08	111010	CD		S1
7.8	84.06	1.57	13.38	192.51	359	20.35	15.19	1.02	-0.42	10886	9832	75.23	72.58	28.59	0.862685	FL2-A	2011_1014H.032	D6B09-111010CD	D6B09-111010CD			Y	D6B09	111010	CD		S1
7.43	38.58	12.38	43.79	235.61	445.76	17.24	15.97	1.47	1.76	11032	9821	93.07	86.52	40.83	0.468374	FL2-A	2011_1014H.033	D6B10-111010CD	D6B10-111010CD			Y	D6B10	111010	CD		S1
12.47	37.76	10.74	52.66	129	247.42	20.44	24.44	-2.57	-1.06	10056	9776	63.05	59.33	23.99	0.417607	FL2-A	2011_1014H.034	D6B11-111010CD	D6B11-111010CD			Y	D6B11	111010	CD		S1
14.49	39.71	1.88	60.66	133.71	245	18.49	24.83	-1.47	-1.01	10066	9735	65.13	61.46	25.12	0.395636	FL2-A	2011_1014H.035	D6C02-111010CD	D6C02-111010CD			Y	D6C02	111010	CD		S1
12.03	41.99	21.7	37.31	200.67	385.89	13.18	10.33	-1.45	-0.94	10136	9711	64.18	60.35	24.38	0.529508	FL2-A	2011_1014H.036	D6C03-111010CD	D6C03-111010CD			Y	D6C03	111010	CD		S1
14.3	39.74	25.97	34.17	154.93	305.32	15.72	13.27	-1.31	-1.13	10091	9748	63.6	59.98	24.39	0.537681	FL2-A	2011_1014H.037	D6C04-111010CD	D6C04-111010CD			Y	D6C04	111010	CD		S1
18.02	38.8	18.93	42.75	148	283.86	15.67	14.36	-2.53	0.54	10066	9748	63.67	60.17	23.26	0.475782	FL2-A	2011_1014H.038	D6C05-111010CD	D6C05-111010CD			Y	D6C05	111010	CD		S1
13.74	38.5	1.83	62.96	143.07	258	16.94	26.23	-1.81	-1.76	10071	9746	62.81	58.79	24.56	0.37946	FL2-A	2011_1014H.040	D6C07-111010CD	D6C07-111010CD			Y	D6C07	111010	CD		S1
13.63	42.84	17.57	39.8	179.82	345.76	13.65	11.81	-1.1	0.24	10111	9715	61.97	58.26	24.19	0.518393	FL2-A	2011_1014H.041	D6C08-111010CD	D6C08-111010CD			Y	D6C08	111010	CD		S1
10.39	45.77	17.65	35.84	190.47	362.71	14.66	10.66	-0.51	-0.29	10154	9781	71.81	67.15	29.75	0.560838	FL2-A	2011_1014H.042	D6C09-111010CD	D6C09-111010CD			Y	D6C09	111010	CD		S1
13.64	39.64	26.63	34	159.2	312.41	15.3	12.97	-1.98	-1.4	10097	9747	62.53	58.91	23.81	0.538294	FL2-A	2011_1014H.043	D6C10-111010CD	D6C10-111010CD			Y	D6C10	111010	CD		S1
9.94	40.88	20.37	38.69	182.54	351.86	13.3	11.36	-1.25	-0.14	10150	9747	65.02	60.66	26.08	0.513761	FL2-A	2011_1014H.044	D6C11-111010CD	D6C11-111010CD			Y	D6C11	111010	CD		S1
20.25	40.82	15.97	42.81	141	270.44	16.75	15.13	-2.12	1.36	10056	9767	62.05	58.51	23.45	0.488102	FL2-A	2011_1014H.045	D6D02-111010CD	D6D02-111010CD			Y	D6D02	111010	CD		S1
10.39	44.45	18.54	37.24	188.26	364.7	14.97	11.99	-1.46	-0.23	10158	9747	65.87	60.77	28.24	0.54413	FL2-A	2011_1014H.046	D6D03-111010CD	D6D03-111010CD			Y	D6D03	111010	CD		S1
12.37	42.71	18.04	40.04	200.1	380.79	13.77	10.66	-1.45	-0.13	10147	9738	63.59	59.39	24.74	0.516133	FL2-A	2011_1014H.047	D6D04-111010CD	D6D04-111010CD			Y	D6D04	111010	CD		S1
11.52	39.04	21.33	40.32	209.06	402.28	13.39	9.96	-1.53	-0.51	10148	9726	63.67	59.97	24.45	0.491935	FL2-A	2011_1014H.048	D6D05-111010CD	D6D05-111010CD			Y	D6D05	111010	CD		S1
14.5	46.86	20.31	33.25	197	384.17	13.77	9.44	-1.25	0.07	10114	9756	60.37	56.37	24.78	0.584946	FL2-A	2011_1014H.050	D6D07-111010CD	D6D07-111010CD			Y	D6D07	111010	CD		S1
11.25	37.98	22.16	40.53	206.93	403.43	13.22	10.45	-2.21	-0.11	10148	9708	60.92	57.49	23.39	0.48376	FL2-A	2011_1014H.051	D6D08-111010CD	D6D08-111010CD			Y	D6D08	111010	CD		S1
9.4	37.12	22.74	40.83	209.66	404.96	13.17	11.15	-1.94	-0.71	10128	9671	62.73	59.02	24.24	0.476203	FL2-A	2011_1014H.052	D6D09-111010CD	D6D09-111010CD			Y	D6D09	111010	CD		S1
11.64	39.5	20.68	40.48	209.23	407.84	13.84	11.22	-1.97	0	10134	9714	61.59	57.59	25.64	0.493873	FL2-A	2011_1014H.053	D6D10-111010CD	D6D10-111010CD			Y	D6D10	111010	CD		S1
10.13	42.44	21.36	36.71	209.66	406.6	13.72	11.63	-1.82	-0.3	10170	9746	63.49	58.47	28.69	0.536197	FL2-A	2011_1014H.054	D6D11-111010CD	D6D11-111010CD			Y	D6D11	111010	CD		S1
10.8	44.38	19.94	36.7	225.25	425.64	13.65	11.83	-1.36	-1.03	10260	9722	63.53	59.27	25.32	0.547361	FL2-A	2011_1014H.056	D6E03-111010CD	D6E03-111010CD			Y	D6E03	111010	CD		S1
10.66	35.93	23.16	41.78	205	393.19	12.96	13.14	-1.87	-1.08	10204	9716	63.22	58.87	25.02	0.46236	FL2-A	2011_1014H.057	D6E04-111010CD	D6E04-111010CD			Y	D6E04	111010	CD		S1
10	34.77	14.79	47.83	225.84	424.34	13.86	12.15	-0.7	2.54	10263	9728	69.8	64.25	30.04	0.420944	FL2-A	2011_1014H.058	D6E05-111010CD	D6E05-111010CD			Y	D6E05	111010	CD		S1
11.04	44.45	16.38	39.82	225.51	424.48	14.22	10.71	-0.95	-0.36	10216	9705	62.98	59.34	23.8	0.527471	FL2-A	2011_1014H.059	D6E06-111010CD	D6E06-111010CD			Y	D6E06	111010	CD		S1
12.66	41.67	17.74	41.67	219	418.22	13.73	10.01	-1.61	0.06	10181	9708	63.24	59.34	24.13	0.5	FL2-A	2011_1014H.060	D6E07-111010CD	D6E07-111010CD			Y	D6E07	111010	CD		S1
8.1	41.18	21.22	36.76	257.16	475.1	12.79	11.42	-0.39	-0.77	10345	9690	75.87	70.64	29.35	0.528355	FL2-A	2011_1014H.062	D6E09-111010CD	D6E09-111010CD			Y	D6E09	111010	CD		S1
7.78	53.72	13.84	31.98	264.64	473.54	14.86	10.93	-0.2	-0.88	10546	9657	77.77	73.14	30.46	0.626838	FL2-A	2011_1014H.063	D6E10-111010CD	D6E10-111010CD			Y	D6E10	111010	CD		S1
8.8	50	14.71	36.32	237.7	446.76	13.94	11.28	-1.53	-0.3	10340	9737	65.69	61.1	28.23	0.57924	FL2-A	2011_1014H.064	D6E11-111010CD	D6E11-111010CD			Y	D6E11	111010	CD		S1
10.53	42.01	21.18	37.35	226	431.53	14.41	10.68	-1.43	-0.44	10135	9732	61.78	58.26	23.57	0.52936	FL2-A	2011_1014H.065	D6F02-111010CD	D6F02-111010CD			Y	D6F02	111010	CD		S1
10.18	37	19.25	44.1	229.56	434.59	13.66	11.29	-1.17	-0.3	10133	9699	64.62	61.05	24.26	0.456227	FL2-A	2011_1014H.066	D6F03-111010CD	D6F03-111010CD			Y	D6F03	111010	CD		S1
9.42	35.84	18.99	45.74	226.57	431.07	13.96	11.33	-1.68	-0.23	10159	9692	64.23	60.49	24.66	0.439323	FL2-A	2011_1014H.067	D6F04-111010CD	D6F04-111010CD			Y	D6F04	111010	CD		S1
8.01	29.84	18.57	50.26	231	452.42	14.44	13.9	-1.78	0.76	10279	9679	86.38	71.45	50.11	0.372534	FL2-A	2011_1014H.068	D6F05-111010CD	D6F05-111010CD			Y	D6F05	111010	CD		S1
10.2	41.68	15.63	43.7	229.44	431.13	14.31	11.04	-1.43	-0.18	10168	9697	63.28	59.62	23.88	0.488171	FL2-A	2011_1014H.069	D6F06-111010CD	D6F06-111010CD			Y	D6F06	111010	CD		S1
9.97	51.39	16	33.02	232.58	446.79	14.5	9.75	-1.16	-0.12	10242	9735	63.99	60.06	27.49	0.608814	FL2-A	2011_1014H.070	D6F07-111010CD	D6F07-111010CD			Y	D6F07	111010	CD		S1
11.06	41.44	20.22	38.74	223.2	428	14.23	10.81	-1.4	-0.16	10155	9710	61.17	57.62	23.24	0.516837	FL2-A	2011_1014H.071	D6F08-111010CD	D6F08-111010CD			Y	D6F08	111010	CD		S1
11.44	42.17	20.22	38.96	223	427.63	15.45	11.42	-1.5	-1.34	10153	9703	62.19	58.73	23.69	0.519783	FL2-A	2011_1014H.072	D6F09-111010CD	D6F09-111010CD			Y	D6F09	111010	CD		S1
9.82	36.09	21.96	42.84	223	429.45	13.75	11.38	-2.06	-0.56	10185	9713	63.66	59.88	24.04	0.457241	FL2-A	2011_1014H.073	D6F10-111010CD	D6F10-111010CD			Y	D6F10	111010	CD		S1
12.8	89.45	-1.91	11.52	222	425.8	22.84	17.87	2.31	-0.45	11389	9972	67.21	64.87	25.25	0.885907	FL2-A	2011_1014H.074	D6F11-111010CD	D6F11-111010CD			Y	D6F11	111010	CD		S1
8.63	37.35	21.14	42.14	226.63	429.79	13.93	11.72	-1.52	-0.9	10221	9701	64.22	60.11	24.76	0.46987	FL2-A	2011_1014H.075	D6G02-111010CD	D6G02-111010CD			Y	D6G02	111010	CD		S1
9.62	39.45	21.18	39.85	225	428.1	14.28	10.95	-1.76	-0.23	10211	9717	63.05	58.78	24.48	0.497478	FL2-A	2011_1014H.076	D6G03-111010CD	D6G03-111010CD			Y	D6G03	111010	CD		S1
10.44	44.52	16.47	39.33	227.43	428.98	14.05	11.03	-1.28	-0.01	10136	9716	62.38	57.76	25.98	0.530948	FL2-A	2011_1014H.077	D6G04-111010CD	D6G04-111010CD			Y	D6G04	111010	CD		S1
12.09	45.17	18.45	37.42	227.87	433.65	15.01	10.1	-1.1	-0.94	10179	9682	62.91	58.96	24.25	0.546919	FL2-A	2011_1014H.078	D6G05-111010CD	D6G05-111010CD			Y	D6G05	111010	CD		S1
10.17	39.72	23.3	37.75	225.2	431.38	14.49	10.37	-1.59	-1.08	10155	9724	62.92	59.11	23.53	0.512715	FL2-A	2011_1014H.079	D6G06-111010CD	D6G06-111010CD			Y	D6G06	111010	CD		S1
10.7	36.86	21.94	40.64	219.16	424.96	13.79	12.33	-1.7	0.28	10217	9710	61.32	56.24	26.97	0.475613	FL2-A	2011_1014H.080	D6G07-111010CD	D6G07-111010CD			Y	D6G07	111010	CD		S1
10.14	41.45	19.34	40.03	225.05	428.7	14.27	10.6	-1.8	-0.42	10164	9741	61.57	58.15	23.25	0.508714	FL2-A	2011_1014H.081	D6G08-111010CD	D6G08-111010CD			Y	D6G08	111010	CD		S1
9.64	38.81	23.84	38.03	223.3	431.26	14.32	10.38	-2.12	-0.62	10157	9709	62.2	58.68	23.43	0.505075	FL2-A	2011_1014H.082	D6G09-111010CD	D6G09-111010CD			Y	D6G09	111010	CD		S1
16.39	48.25	32.12	23.53	257	492.93	16.27	12.4	-1.92	-6.12	10505	9733	77.35	72.75	30.84	0.672193	FL2-A	2011_1014H.083	D6G10-111010CD	D6G10-111010CD			Y	D6G10	111010	CD		S1
9.78	39.54	19.57	41.79	224.27	428.33	13.82	11.49	-1.74	-0.47	10149	9705	61.4	57.96	23.46	0.486167	FL2-A	2011_1014H.084	D6G11-111010CD	D6G11-111010CD			Y	D6G11	111010	CD		S1
8.54	41.02	19.45	38.49	249.52	465.63	15.24	10.56	-1.26	0.62	10255	9695	66.05	61.26	26.66	0.51591	FL2-A	2011_1017H.001	V6A01-111013SD	V6A01-111013SD			Y	Vehic	111013	SD		S1
9.54	38.19	23.47	37.28	240.76	459.78	15.45	11.92	-2.13	0.2	10304	9717	68.91	63.05	29.86	0.506029	FL2-A	2011_1017H.002	D6A02-111013SD	D6A02-111013SD			Y	D6A02	111013	SD		S1
8.55	39.74	18.07	41.42	246.43	458.25	14.3	11.21	-0.75	0.15	10236	9664	66.72	61.78	27.21	0.48965	FL2-A	2011_1017H.003	D6A03-111013SD	D6A03-111013SD			Y	D6A03	111013	SD		S1
9.13	39.81	23.26	36.55	243.44	466.51	15.76	11.76	-2.82	0.06	10291	9662	66.87	61.06	29.7	0.521346	FL2-A	2011_1017H.004	D6A04-111013SD	D6A04-111013SD			Y	D6A04	111013	SD		S1
8.95	38.76	21.82	38.98	242.31	452.23	15.91	11.68	-1.61	-0.37	10251	9673	68.26	63.13	27.7	0.498585	FL2-A	2011_1017H.005	D6A05-111013SD	D6A05-111013SD			Y	D6A05	111013	SD		S1
9.15	40.41	21.37	37.59	247.11	460.46	14.87	10.55	-0.98	-0.28	10240	9639	66.18	61.51	26.32	0.518077	FL2-A	2011_1017H.006	D6A06-111013SD	D6A06-111013SD			Y	D6A06	111013	SD		S1
9.13	48.8	20.78	31.68	243.45	480.45	16.45	14.09	-2.02	-1.8	10388	9675	68.39	60.13	33.5	0.606362	FL2-A	2011_1017H.007	D6A07-111013SD	D6A07-111013SD			Y	D6A07	111013	SD		S1
8.9	36.83	25.37	37.36	243	460.71	14.83	10.58	-2.05	-0.46	10234	9694	66.31	61.36	26.68	0.496428	FL2-A	2011_1017H.008	D6A08-111013SD	D6A08-111013SD			Y	D6A08	111013	SD		S1
8.61	35.95	21.24	42.22	245.64	459.52	15.2	11.33	-2.19	0.44	10242	9703	66.7	61.87	26.42	0.459895	FL2-A	2011_1017H.009	D6A09-111013SD	D6A09-111013SD			Y	D6A09	111013	SD		S1
8.72	35.38	20.33	43.19	239.79	450.11	14.29	10.56	-1.36	0.93	10254	9671	67.63	62.84	26.89	0.450299	FL2-A	2011_1017H.010	D6A10-111013SD	D6A10-111013SD			Y	D6A10	111013	SD		S1
11.65	74.75	16.05	11.49	243	466.07	22.1	12.05	-0.74	-2.95	11226	9749	73.04	68.19	26.29	0.866767	FL2-A	2011_1017H.011	D6A11-111013SD	D6A11-111013SD			Y	D6A11	111013	SD		S1
8.34	37.3	18.79	42.81	244.79	453.37	13.89	11.91	-1.02	0.16	10195	9658	67.6	62.29	27.59	0.46561	FL2-A	2011_1017H.012	V6A12-111013SD	V6A12-111013SD			Y	Vehic	111013	SD		S1
8	58.94	8.69	32.45	266.91	494	19.11	11.68	-0.14	-0.09	10593	9720	82.85	77.93	35.54	0.644928	FL2-A	2011_1017H.013	D6B02-111013SD	D6B02-111013SD			Y	D6B02	111013	SD		S1
9.88	40.5	17.44	40.57	241.49	439.26	16.27	13.33	-0.28	-0.67	10566	9689	72.62	67.37	29.25	0.499568	FL2-A	2011_1017H.014	D6B03-111013SD	D6B03-111013SD			Y	D6B03	111013	SD		S1
8.38	38.74	21.09	39.66	237.28	447.24	14.43	10.56	-1.29	-0.02	10225	9678	66.45	62.04	26.72	0.494133	FL2-A	2011_1017H.015	D6B04-111013SD	D6B04-111013SD			Y	D6B04	111013	SD		S1
9.28	41.2	20.59	38.15	234.86	440.86	15.51	12.12	-1.09	-0.96	10218	9686	66.41	61.48	26.99	0.519219	FL2-A	2011_1017H.016	D6B05-111013SD	D6B05-111013SD			Y	D6B05	111013	SD		S1
9.44	37.18	20.66	41.77	230.49	430.81	16.58	12.33	-2.51	0.39	10259	9706	66.42	61.82	26.59	0.470931	FL2-A	2011_1017H.017	D6B06-111013SD	D6B06-111013SD			Y	D6B06	111013	SD		S1
9.05	75.44	11.1	12.82	240	460.32	23.55	14.65	1.46	-2.51	11169	9788	74.68	70.2	26.91	0.854747	FL2-A	2011_1017H.018	D6B07-111013SD	D6B07-111013SD			Y	D6B07	111013	SD		S1
9.95	37.73	21.93	39.83	233.25	441.5	14.89	10.58	-1.92	0.15	10211	9710	66.83	62.34	26.45	0.486462	FL2-A	2011_1017H.019	D6B08-111013SD	D6B08-111013SD			Y	D6B08	111013	SD		S1
13.23	69.13	17.17	11.36	232	444.98	21.83	18.67	3.07	-4.33	11188	9777	75.2	70.67	28.25	0.858864	FL2-A	2011_1017H.020	D6B09-111013SD	D6B09-111013SD			Y	D6B09	111013	SD		S1
8.7	35.55	10.26	48.38	244	467.99	21.67	16.8	0.23	4.15	11042	9759	90.8	84.2	39.02	0.423567	FL2-A	2011_1017H.021	D6B10-111013SD	D6B10-111013SD			Y	D6B10	111013	SD		S1
9.57	37.53	21.66	40.31	226.36	425.35	14.82	11.7	-1.42	-0.29	10226	9694	67.94	63.1	27.1	0.482143	FL2-A	2011_1017H.022	D6B11-111013SD	D6B11-111013SD			Y	D6B11	111013	SD		S1
8.61	39.95	18.71	41.34	233.27	437.76	13.74	11.15	-1.21	-0.2	10196	9679	66.14	61.26	26.84	0.49145	FL2-A	2011_1017H.023	D6C02-111013SD	D6C02-111013SD			Y	D6C02	111013	SD		S1
8.89	36.28	25.15	38.47	224	427.32	13.28	11.14	-1.97	-0.74	10196	9722	66.36	61.91	25.45	0.485351	FL2-A	2011_1017H.024	D6C03-111013SD	D6C03-111013SD			Y	D6C03	111013	SD		S1
8.91	40.86	19.59	39.19	234.8	442.21	13.72	10.06	-1.1	0.2	10201	9721	66.32	61.84	26.11	0.510431	FL2-A	2011_1017H.025	D6C04-111013SD	D6C04-111013SD			Y	D6C04	111013	SD		S1
9.67	39.46	22.75	37.01	233.81	439.33	12.81	9.79	-0.61	-0.28	10202	9701	68.19	63.57	26.31	0.516019	FL2-A	2011_1017H.026	D6C05-111013SD	D6C05-111013SD			Y	D6C05	111013	SD		S1
8.44	38.65	18.64	42.43	229.76	428.56	14.09	11.6	-1.54	0.36	10200	9685	65.62	61.18	26.47	0.47669	FL2-A	2011_1017H.028	D6C07-111013SD	D6C07-111013SD			Y	D6C07	111013	SD		S1
11.88	35.55	27.41	36.71	227	437.54	12.88	9.55	-2.84	0.27	10189	9735	65.71	61.17	26.07	0.491973	FL2-A	2011_1017H.029	D6C08-111013SD	D6C08-111013SD			Y	D6C08	111013	SD		S1
8.45	50.43	16.78	32.87	250.3	467.96	14.82	10.45	-0.83	-0.44	10282	9695	74.3	68.76	32.31	0.605402	FL2-A	2011_1017H.030	D6C09-111013SD	D6C09-111013SD			Y	D6C09	111013	SD		S1
8.87	41.99	19.83	38.27	233.9	442.99	14.31	10.53	-1.09	-0.64	10209	9693	67.2	62.28	27.64	0.523175	FL2-A	2011_1017H.031	D6C10-111013SD	D6C10-111013SD			Y	D6C10	111013	SD		S1
8.36	40.95	21.04	37.94	235.11	443.39	14.06	11.32	-1.68	-0.51	10218	9680	68.07	62.74	28.46	0.519077	FL2-A	2011_1017H.032	D6C11-111013SD	D6C11-111013SD			Y	D6C11	111013	SD		S1
8.55	37.96	22.48	39.45	230.05	436.89	13.22	10.28	-1.89	-0.07	10184	9728	66.07	61.48	26.53	0.490376	FL2-A	2011_1017H.033	D6D02-111013SD	D6D02-111013SD			Y	D6D02	111013	SD		S1
8.96	42.77	21.96	35.72	232.98	453.5	14.72	12.67	-2.08	-0.73	10313	9703	70.31	63.74	31.78	0.54491	FL2-A	2011_1017H.034	D6D03-111013SD	D6D03-111013SD			Y	D6D03	111013	SD		S1
3.86	37.67	6.45	51.77	267	512.11	25.86	18.79	0.98	2.05	4860	4341	45.12	38.41	28.15	0.421176	FL2-A	2011_1017H.035	D6D06-111013SD	D6D06-111013SD			Y	D6D06	111013	SD		S1
10.09	39.13	26.43	34.38	220.3	427.45	14.11	11.54	-2.33	-0.4	10235	9699	64.81	59.38	28.31	0.532309	FL2-A	2011_1017H.036	D6D07-111013SD	D6D07-111013SD			Y	D6D07	111013	SD		S1
8.81	36.55	24.63	38.45	222.8	427	12.6	10.36	-1.72	-0.33	10187	9669	65.16	60.55	26.31	0.487333	FL2-A	2011_1017H.037	D6D08-111013SD	D6D08-111013SD			Y	D6D08	111013	SD		S1
10.14	39.28	22.48	37.78	226.1	429.57	13.97	10.32	-1.2	-0.28	10187	9722	67.26	62.05	27.14	0.509733	FL2-A	2011_1017H.038	D6D09-111013SD	D6D09-111013SD			Y	D6D09	111013	SD		S1
9.85	40.23	21.66	37.3	225.82	433.86	13.22	10.57	-1.52	0.4	10182	9733	64.78	59.42	27.82	0.518896	FL2-A	2011_1017H.039	D6D10-111013SD	D6D10-111013SD			Y	D6D10	111013	SD		S1
8.67	46.67	21.1	32.07	238.12	456.99	14.15	11.91	-1.12	-1.17	10262	9700	66.61	60.37	31	0.59271	FL2-A	2011_1017H.040	D6D11-111013SD	D6D11-111013SD			Y	D6D11	111013	SD		S1
7.92	39.77	20.59	39.88	234	447.04	12.48	10.12	-1.64	-0.15	10153	9739	67.05	61.77	27.27	0.499309	FL2-A	2011_1017H.042	D6E03-111013SD	D6E03-111013SD			Y	D6E03	111013	SD		S1
7.74	34.46	24.9	39.6	236	456.47	10.91	10.14	-1.1	-0.13	10140	9672	69.31	62.91	30.6	0.465298	FL2-A	2011_1017H.043	D6E04-111013SD	D6E04-111013SD			Y	D6E04	111013	SD		S1
8.8	40.65	22.08	36.95	237.09	451	12.72	9.01	-0.95	-0.46	10182	9718	66.73	61.8	27.05	0.52384	FL2-A	2011_1017H.044	D6E06-111013SD	D6E06-111013SD			Y	D6E06	111013	SD		S1
8.86	39.3	20.63	39.89	232.49	442	12.55	10.18	-1	-0.28	10173	9714	66.72	61.9	26.78	0.496275	FL2-A	2011_1017H.045	D6E07-111013SD	D6E07-111013SD			Y	D6E07	111013	SD		S1
8.63	43.14	18.08	36.65	259.46	487.57	13.22	10.64	0.77	0.04	10338	9665	82.44	76.34	33.21	0.540669	FL2-A	2011_1017H.047	D6E09-111013SD	D6E09-111013SD			Y	D6E09	111013	SD		S1
6.58	58.71	7.78	33.56	260.99	467.64	14.22	10.46	-0.43	0.16	10237	9700	76.65	71.28	31.55	0.636285	FL2-A	2011_1017H.048	D6E10-111013SD	D6E10-111013SD			Y	D6E10	111013	SD		S1
8.25	45.3	19.84	35.7	243.16	465.02	13.12	11.04	-2.29	-0.77	10265	9711	70.42	64.48	31.43	0.559259	FL2-A	2011_1017H.049	D6E11-111013SD	D6E11-111013SD			Y	D6E11	111013	SD		S1
8.4	39.42	20.17	40.35	234	444.36	12.67	9.82	-1.37	0.11	10170	9738	65.6	61	25.91	0.494171	FL2-A	2011_1017H.050	D6F02-111013SD	D6F02-111013SD			Y	D6F02	111013	SD		S1
8.96	35.11	24.2	40.3	227	434.24	12.3	10.01	-1.87	-0.17	10167	9724	66.32	61.76	26.22	0.465588	FL2-A	2011_1017H.051	D6F03-111013SD	D6F03-111013SD			Y	D6F03	111013	SD		S1
9.56	35.34	20.69	43.88	226.41	428.06	12.86	10.49	-1.73	0.36	10180	9715	67.39	62.6	26.51	0.446099	FL2-A	2011_1017H.052	D6F04-111013SD	D6F04-111013SD			Y	D6F04	111013	SD		S1
9.32	23.35	4.53	68.83	242	464.16	18.54	16.71	2.77	0.13	10421	9717	123.73	105.41	65.91	0.253309	FL2-A	2011_1017H.053	D6F05-111013SD	D6F05-111013SD			Y	D6F05	111013	SD		S1
10.46	41.99	19.32	39.15	226.78	429.61	13.04	10.02	-0.95	-0.66	10163	9712	65.77	61.55	25.42	0.517501	FL2-A	2011_1017H.054	D6F06-111013SD	D6F06-111013SD			Y	D6F06	111013	SD		S1
8.46	48.36	19.66	32	228.56	439.98	13.88	10.46	-1.48	-0.39	10245	9739	66.26	60.85	29.32	0.601792	FL2-A	2011_1017H.055	D6F07-111013SD	D6F07-111013SD			Y	D6F07	111013	SD		S1
11.23	42.23	18.29	39.11	226.34	428.06	13.42	10.14	-0.74	0.29	10148	9726	64.91	60.11	26.17	0.519179	FL2-A	2011_1017H.056	D6F08-111013SD	D6F08-111013SD			Y	D6F08	111013	SD		S1
9.61	33.11	25.26	41.69	222.09	425.34	13.05	11.17	-2.26	-0.41	10172	9675	66.75	61.71	26.8	0.442647	FL2-A	2011_1017H.057	D6F09-111013SD	D6F09-111013SD			Y	D6F09	111013	SD		S1
8.65	36.17	22.88	40.9	225.32	431.43	12.16	9.92	-1.68	-0.22	10148	9728	66.3	61.42	26.01	0.469314	FL2-A	2011_1017H.058	D6F10-111013SD	D6F10-111013SD			Y	D6F10	111013	SD		S1
9.4	38.51	21.37	40.38	222.33	421.48	14.07	11.88	-1.49	-0.83	10172	9698	66.09	61.5	26.06	0.488148	FL2-A	2011_1017H.059	D6G02-111013SD	D6G02-111013SD			Y	D6G02	111013	SD		S1
8.31	38.89	20.96	40.53	229.16	437.98	13.58	10.77	-1.47	-0.53	10161	9735	65.91	61.02	26.72	0.489675	FL2-A	2011_1017H.060	D6G03-111013SD	D6G03-111013SD			Y	D6G03	111013	SD		S1
9.36	41.23	22.14	36.29	226.54	434.24	12.79	10.58	-1.45	-0.21	10168	9745	65.78	60.25	28.68	0.531863	FL2-A	2011_1017H.061	D6G04-111013SD	D6G04-111013SD			Y	D6G04	111013	SD		S1
9.06	37.73	21.31	40.32	222.74	423.64	12.98	10.45	-1.27	0.18	10189	9691	66.47	61.71	26.96	0.483408	FL2-A	2011_1017H.062	D6G05-111013SD	D6G05-111013SD			Y	D6G05	111013	SD		S1
8.73	38.54	20	41.15	226.61	429.1	12.63	10.39	-1.29	0.29	10196	9704	65.95	61.41	25.96	0.483624	FL2-A	2011_1017H.063	D6G06-111013SD	D6G06-111013SD			Y	D6G06	111013	SD		S1
9.68	34.99	25.19	38.9	220	426.43	12.17	11.13	-1.77	0.12	10185	9679	63.88	58.09	29.43	0.473542	FL2-A	2011_1017H.064	D6G07-111013SD	D6G07-111013SD			Y	D6G07	111013	SD		S1
8.46	36.55	23.04	40.92	226	431.24	12.52	10.38	-1.97	-0.6	10168	9693	66.44	61.7	26.45	0.471796	FL2-A	2011_1017H.065	D6G08-111013SD	D6G08-111013SD			Y	D6G08	111013	SD		S1
9.09	38.84	22.25	39.44	222.72	424.13	14.46	11.62	-1.59	-0.97	10193	9705	65.47	60.9	25.8	0.496168	FL2-A	2011_1017H.066	D6G09-111013SD	D6G09-111013SD			Y	D6G09	111013	SD		S1
6.59	59.16	10.38	30.44	257.14	467.29	13.85	9.74	-0.31	-0.37	10268	9694	73.41	68.1	30.51	0.660268	FL2-A	2011_1017H.067	D6G10-111013SD	D6G10-111013SD			Y	D6G10	111013	SD		S1
10.21	37.03	21.4	42.08	223.34	425.4	13.85	11.23	-2.07	-0.02	10166	9711	65.33	60.83	26.17	0.468082	FL2-A	2011_1017H.068	D6G11-111013SD	D6G11-111013SD			Y	D6G11	111013	SD		S1
9.44	37.69	20.25	42.22	220.97	421.2	13.97	10.95	-1.93	0.17	10177	9713	64.97	60.7	26.16	0.471656	FL2-A	2011_1017H.069	V6H01-111013SD	V6H01-111013SD			Y	Vehic	111013	SD		S1
8.43	36.34	20.65	41.84	230	438.38	12.06	9.32	-1.13	0.64	10154	9732	65.74	60.92	26.58	0.464825	FL2-A	2011_1017H.070	D6H02-111013SD	D6H02-111013SD			Y	D6H02	111013	SD		S1
9.63	43.89	18.68	36.87	228.53	432.2	13.91	10.47	-1.17	0.19	10176	9711	64.97	59.77	28	0.543462	FL2-A	2011_1017H.071	D6H03-111013SD	D6H03-111013SD			Y	D6H03	111013	SD		S1
9.85	37.09	22.7	39.76	184.99	361.57	15.64	12.81	-1.15	-0.88	10134	9733	65.51	60.96	26.52	0.482628	FL2-A	2011_1017H.072	D6H04-111013SD	D6H04-111013SD			Y	D6H04	111013	SD		S1
9.31	33.43	21.32	44.83	223	422.48	13.96	12.65	-2.01	0.37	10195	9673	71.82	65.12	32.39	0.427166	FL2-A	2011_1017H.073	D6H05-111013SD	D6H05-111013SD			Y	D6H05	111013	SD		S1
7.76	46.67	19.21	33.36	248.01	465.43	13.76	11.91	-0.87	-0.35	10362	9657	78.77	73.58	32.44	0.583156	FL2-A	2011_1017H.074	D6H06-111013SD	D6H06-111013SD			Y	D6H06	111013	SD		S1
8.98	37.32	25.63	37.13	225.4	433.31	13.02	9.87	-1.72	-0.88	10147	9711	65.33	60.9	25.85	0.501276	FL2-A	2011_1017H.075	D6H07-111013SD	D6H07-111013SD			Y	D6H07	111013	SD		S1
8.29	37.88	20.6	41.32	226.23	427.26	13.69	10.72	-1.18	-0.36	10193	9729	67.31	62.71	26.9	0.478283	FL2-A	2011_1017H.076	D6H08-111013SD	D6H08-111013SD			Y	D6H08	111013	SD		S1
6.37	74.97	14.72	11.67	237	454.57	20.29	13.67	0.19	-3.51	6120	5443	73.71	68.01	27.24	0.865305	FL2-A	2011_1017H.077	D6H09-111013SD	D6H09-111013SD			Y	D6H09	111013	SD		S1
9.61	36.9	18.3	44.81	227.08	430.06	12.34	10.28	-1.8	0.76	10171	9703	66.5	61.42	26.46	0.451597	FL2-A	2011_1017H.078	D6H10-111013SD	D6H10-111013SD			Y	D6H10	111013	SD		S1
9.67	38.16	19.76	42.2	227.52	435.52	13.12	9.5	-1.84	0.45	10147	9754	66.27	61.83	26.42	0.474863	FL2-A	2011_1017H.079	D6H11-111013SD	D6H11-111013SD			Y	D6H11	111013	SD		S1
9.09	36.15	24.01	39.79	227.06	435	12.6	9.94	-1.84	-0.02	10167	9686	66.24	61.5	27.02	0.476034	FL2-A	2011_1017H.080	V6H12-111013SD	V6H12-111013SD			Y	Vehic	111013	SD		S1
12.93	37.94	14.71	48.44	146	280.03	21.37	20.63	-3.32	-0.86	10051	9743	67.35	62.28	27.81	0.439222	FL2-A	2011_1017H.081	V1A01-111011IM	V1A01-111011IM			Y	Vehic	111011	IM		S1
14.11	38.25	17.26	45.45	149	285.78	21.38	19.02	-3.48	-0.81	10052	9746	66.74	62.4	27.26	0.456989	FL2-A	2011_1017H.082	V7A01-111011IM	V7A01-111011IM			Y	Vehic	111011	IM		S1
12.15	40.25	-14.4	74.25	201	385.52	30.41	32.09	6.3	-0.8	11111	10349	102.82	91.43	60.82	0.351528	FL2-A	2011_1017H.083	D7A02-111011IM	D7A02-111011IM			Y	D7A02	111011	IM		S1
14.14	39.75	26.84	33.32	174.83	338.78	18.08	13.76	-1.25	-1.82	10104	9721	68.25	62.96	29.33	0.543999	FL2-A	2011_1017H.084	D7A03-111011IM	D7A03-111011IM			Y	D7A03	111011	IM		S1
10.8	43.66	0.15	57.85	174.59	325	20.04	23.29	-1.45	-0.01	10124	9751	66.63	59.83	32.07	0.430105	FL2-A	2011_1017H.085	D7A04-111011IM	D7A04-111011IM			Y	D7A04	111011	IM		S1
11.54	34.06	26.51	39.6	176.76	345.97	17.95	15.91	-2.37	-1.68	10111	9730	67.53	62.41	27.97	0.462395	FL2-A	2011_1017H.086	D7A05-111011IM	D7A05-111011IM			Y	D7A05	111011	IM		S1
10.79	35.56	5.13	61.6	168.27	307.99	20.85	23.66	-2.57	-0.75	10085	9716	68.79	63.46	28.1	0.365994	FL2-A	2011_1017H.087	D7A06-111011IM	D7A06-111011IM			Y	D7A06	111011	IM		S1
11.56	36.13	22.68	40.74	187	358.67	18.16	14.31	-2.17	-0.21	10116	9737	67.98	63.06	27.6	0.470014	FL2-A	2011_1017H.088	D7A07-111011IM	D7A07-111011IM			Y	D7A07	111011	IM		S1
13.07	36.27	27.35	36.63	175.3	345.37	18.41	13.52	-2.06	-1.39	10111	9677	68.75	64.32	27.37	0.497531	FL2-A	2011_1017H.089	D7A08-111011IM	D7A08-111011IM			Y	D7A08	111011	IM		S1
10.96	35.36	23.24	41.39	184.75	357.64	17.75	14.52	-2.03	-0.9	10093	9671	67.78	62.72	28.14	0.460717	FL2-A	2011_1017H.090	D7A09-111011IM	D7A09-111011IM			Y	D7A09	111011	IM		S1
12.44	40.14	0.56	61.66	188.65	340.99	19.66	21.2	-1.99	-0.17	10114	9680	66.88	61.92	27.29	0.394303	FL2-A	2011_1017H.091	D7A10-111011IM	D7A10-111011IM			Y	D7A10	111011	IM		S1
11.08	84.48	4.04	13.18	162	310.72	27.51	25.12	-1.74	-0.84	10682	9760	75.92	74.25	26	0.865042	FL2-A	2011_1017H.092	D7A11-111011IM	D7A11-111011IM			Y	D7A11	111011	IM		S1
10.28	37.24	24.07	38.56	188.97	367.89	17.22	13.6	-1.7	-0.97	10095	9719	68.54	62.83	28.66	0.491293	FL2-A	2011_1017H.093	V7A12-111011IM	V7A12-111011IM			Y	Vehic	111011	IM		S1
14.41	41.15	23.14	34.9	168.15	327.44	16.94	12.82	-0.66	-0.79	10083	9659	69.56	64.15	28.35	0.541091	FL2-A	2011_1017H.094	D7B02-111011IM	D7B02-111011IM			Y	D7B02	111011	IM		S1
7.24	43.48	2.98	53.37	142.01	258	26.85	28.31	0.66	-1.47	10028	9764	65.91	61.68	26.77	0.448942	FL2-A	2011_1017H.096	D7B04-111011IM	D7B04-111011IM			Y	D7B04	111011	IM		S1
7.06	59.67	3.4	37.74	194.23	343.03	26.34	21.33	-1.07	-0.46	10101	9707	80.99	75.35	33.8	0.612565	FL2-A	2011_1017H.097	D7B05-111011IM	D7B05-111011IM			Y	D7B05	111011	IM		S1
7.66	26.46	3.44	71.2	182	349.08	20.76	24.22	-1.33	-0.69	10143	9638	99.4	83.71	54.04	0.27094	FL2-A	2011_1017H.098	D7B06-111011IM	D7B06-111011IM			Y	D7B06	111011	IM		S1
11.1	36.23	29.04	33.73	190.11	374.29	16.19	13.27	-1.74	-0.52	10184	9701	76.03	69.1	33.28	0.517867	FL2-A	2011_1017H.099	D7B07-111011IM	D7B07-111011IM			Y	D7B07	111011	IM		S1
11.34	32.15	28.38	39.33	181.8	357.87	15.61	12.39	-2.39	-0.49	10086	9653	68.87	63.69	28.43	0.449776	FL2-A	2011_1017H.100	D7B08-111011IM	D7B08-111011IM			Y	D7B08	111011	IM		S1
9.51	51.43	17.62	29.93	205.56	378.15	21.12	14.49	-2.02	-0.03	10356	9718	83.64	77.76	33.91	0.632129	FL2-A	2011_1017H.101	D7B09-111011IM	D7B09-111011IM			Y	D7B09	111011	IM		S1
14.26	38.53	27.5	34.19	180	351.76	17.34	12.17	-1.42	-1.33	10105	9713	68.57	63.39	27.84	0.52984	FL2-A	2011_1017H.102	D7B10-111011IM	D7B10-111011IM			Y	D7B10	111011	IM		S1
9.35	37.24	27.54	34.26	199.16	387.06	15.55	13.39	-1.77	-1.2	10203	9726	75.64	67.06	36.01	0.520839	FL2-A	2011_1017H.103	D7B11-111011IM	D7B11-111011IM			Y	D7B11	111011	IM		S1
11.42	35.26	26.75	38.29	171.12	339.39	16.07	13.51	-1.86	-1.31	10098	9728	67.77	62.96	27.25	0.479402	FL2-A	2011_1017H.104	D7C02-111011IM	D7C02-111011IM			Y	D7C02	111011	IM		S1
13.4	48.64	30.06	18.46	209	400.86	16.59	16.32	-1.49	-0.24	10223	9769	99.07	88	45.81	0.724888	FL2-A	2011_1017H.105	D7C03-111011IM	D7C03-111011IM			Y	D7C03	111011	IM		S1
12.95	41.1	24.61	34.88	182.03	358.38	18.05	13.45	-1.66	-1.64	10084	9734	66.88	62	27.79	0.540932	FL2-A	2011_1017H.106	D7C04-111011IM	D7C04-111011IM			Y	D7C04	111011	IM		S1
9.96	41.52	19.53	38.24	191.62	365.48	16.94	13.07	-1.01	-0.47	10134	9703	77.83	72.17	32.84	0.520562	FL2-A	2011_1017H.107	D7C05-111011IM	D7C05-111011IM			Y	D7C05	111011	IM		S1
10.96	39.34	22.57	37.65	175.74	343.37	16.52	12.99	-1.51	-0.28	10082	9723	65.35	60.93	27.14	0.510975	FL2-A	2011_1017H.108	D7C06-111011IM	D7C06-111011IM			Y	D7C06	111011	IM		S1
13.27	39.39	22.35	38.64	181.5	352.56	16.32	11.87	-1.14	-0.86	10102	9705	68.3	63.64	27.32	0.504806	FL2-A	2011_1017H.109	D7C07-111011IM	D7C07-111011IM			Y	D7C07	111011	IM		S1
10.69	79.03	7.55	18.63	170	326.06	26.31	43.39	-3.11	-5.87	10544	9807	79.54	77.22	27.72	0.809236	FL2-A	2011_1017H.110	D7C08-111011IM	D7C08-111011IM			Y	D7C08	111011	IM		S1
10.88	37.46	23.3	39.36	180.59	351.45	15.8	12.88	-1.82	-0.81	10068	9741	66.16	61.7	26.37	0.487633	FL2-A	2011_1017H.111	D7C09-111011IM	D7C09-111011IM			Y	D7C09	111011	IM		S1
12.38	41.47	22.52	35.93	179.66	348.1	17.69	12.58	-1.4	-0.9	10098	9722	65.77	61.31	26.81	0.535788	FL2-A	2011_1017H.112	D7C10-111011IM	D7C10-111011IM			Y	D7C10	111011	IM		S1
11.81	37.55	25.35	37.02	184.79	359.74	16.64	12.4	-1.74	-0.82	10087	9703	66.89	62.23	26.76	0.503554	FL2-A	2011_1017H.113	D7C11-111011IM	D7C11-111011IM			Y	D7C11	111011	IM		S1
11.43	33.9	25.75	39.59	166.68	332.38	14.91	12.43	-1.49	-0.12	10092	9703	67.16	62.18	27.61	0.461287	FL2-A	2011_1017H.114	D7D02-111011IM	D7D02-111011IM			Y	D7D02	111011	IM		S1
13.49	31.48	23.06	38.87	187	358.67	17.92	15.17	-1.56	4.88	10202	9772	81.62	73.63	36.29	0.447477	FL2-A	2011_1017H.115	D7D03-111011IM	D7D03-111011IM			Y	D7D03	111011	IM		S1
10.82	38.05	23.98	37.62	178.99	352.37	16.11	12.03	-1.52	-0.68	10095	9672	66.57	62.26	26.61	0.502841	FL2-A	2011_1017H.116	D7D04-111011IM	D7D04-111011IM			Y	D7D04	111011	IM		S1
11.6	34.75	24.78	40.1	173.21	343.64	15.15	12.04	-1.89	0.09	10092	9699	68.53	63.53	27.54	0.464262	FL2-A	2011_1017H.117	D7D05-111011IM	D7D05-111011IM			Y	D7D05	111011	IM		S1
10.92	36.47	23.49	40.24	179.75	352.52	15.14	11.98	-1.81	-0.61	10096	9742	67.43	62.99	26.39	0.475427	FL2-A	2011_1017H.118	D7D06-111011IM	D7D06-111011IM			Y	D7D06	111011	IM		S1
9.84	38.34	20.88	41.57	189.79	367.95	15.82	12.54	-1.43	-1.33	10082	9729	67.82	63.22	26.69	0.47979	FL2-A	2011_1017H.119	D7D07-111011IM	D7D07-111011IM			Y	D7D07	111011	IM		S1
11.21	35.52	26.07	37.94	179.63	356.42	14.9	11.89	-1.8	-0.28	10097	9716	67.22	62.34	27.28	0.483528	FL2-A	2011_1017H.120	D7D08-111011IM	D7D08-111011IM			Y	D7D08	111011	IM		S1
12.01	38.7	24.93	36.74	183.33	361	15.64	12.44	-1.83	-1.36	10084	9714	65.12	60.4	26.83	0.51299	FL2-A	2011_1017H.121	D7D09-111011IM	D7D09-111011IM			Y	D7D09	111011	IM		S1
11.76	34.68	24.6	39.89	176.89	347.06	14.41	11.85	-1.53	0.41	10077	9695	65.85	61.48	26.69	0.465066	FL2-A	2011_1017H.122	D7D10-111011IM	D7D10-111011IM			Y	D7D10	111011	IM		S1
11.24	36.39	18.43	44.54	186	356.75	15.33	13.25	-1.58	0.49	10077	9724	66.34	61.28	26.75	0.449648	FL2-A	2011_1017H.123	D7D11-111011IM	D7D11-111011IM			Y	D7D11	111011	IM		S1
10.52	36.57	25.43	38.76	193.78	380.65	15.26	11.23	-1.75	-1.71	10099	9697	68.37	63.59	26.8	0.485464	FL2-A	2011_1017H.124	D7E02-111011IM	D7E02-111011IM			Y	D7E02	111011	IM		S1
7.95	34.73	24.86	40.24	198.22	386.92	14.86	10.43	-1.39	-0.86	10106	9708	71.87	66.91	28.2	0.463252	FL2-A	2011_1017H.125	D7E03-111011IM	D7E03-111011IM			Y	D7E03	111011	IM		S1
8.04	49.41	19.28	31.25	213.05	408.46	15.04	11.09	-1.38	-0.69	10186	9715	74.15	66.88	35.17	0.612571	FL2-A	2011_1017H.126	D7E04-111011IM	D7E04-111011IM			Y	D7E04	111011	IM		S1
8.36	37.7	19.6	42.63	197.78	383.94	14.92	11.17	-1.42	-0.11	10132	9707	69.75	65.1	27.86	0.469314	FL2-A	2011_1017H.127	D7E05-111011IM	D7E05-111011IM			Y	D7E05	111011	IM		S1
11.18	37.33	24.61	37.92	180.66	357.67	15.22	11.44	-1.26	-0.62	10099	9729	67.25	62.7	26.98	0.49608	FL2-A	2011_1017H.128	D7E06-111011IM	D7E06-111011IM			Y	D7E06	111011	IM		S1
13.49	41.49	24.22	34.82	189	369.6	16.32	11.14	-1.48	-1.2	10106	9716	66.61	62	26.93	0.543703	FL2-A	2011_1017H.129	D7E07-111011IM	D7E07-111011IM			Y	D7E07	111011	IM		S1
10.55	50.48	11.37	37.74	203	389.35	18.58	12.58	-0.68	0.54	10147	9747	71.51	64.91	33.1	0.572206	FL2-A	2011_1017H.130	D7E08-111011IM	D7E08-111011IM			Y	D7E08	111011	IM		S1
12.62	39.34	21.81	38.93	180.41	354.13	15.86	11.91	-1.51	-0.16	10083	9734	64.46	60.41	25.91	0.502619	FL2-A	2011_1017H.131	D7E09-111011IM	D7E09-111011IM			Y	D7E09	111011	IM		S1
14.88	36.71	14.29	47.4	184	352.91	14.92	13.3	-1.19	1.87	10078	9724	65.35	60.82	27.03	0.436452	FL2-A	2011_1017H.132	D7E10-111011IM	D7E10-111011IM			Y	D7E10	111011	IM		S1
10.5	33.86	23.78	41.97	178.9	351.71	14.23	12.4	-1.53	-0.22	10094	9707	66.87	62.26	26.57	0.446525	FL2-A	2011_1017H.133	D7E11-111011IM	D7E11-111011IM			Y	D7E11	111011	IM		S1
11.4	46.71	16.53	38.5	183.33	361.22	18.6	12.99	-0.97	-2.15	10111	9737	62.89	57.36	27.85	0.548175	FL2-A	2011_1017H.134	D7F02-111011IM	D7F02-111011IM			Y	D7F02	111011	IM		S1
14.55	39.23	14.98	44.03	164	314.55	16	13.65	-1.25	1.72	10085	9740	67.25	62.07	27.42	0.471175	FL2-A	2011_1017H.135	D7F03-111011IM	D7F03-111011IM			Y	D7F03	111011	IM		S1
14.75	41.92	13.63	43.19	158	303.04	17.83	14.52	-1.87	1.65	10088	9741	63.8	59.16	27.27	0.492539	FL2-A	2011_1017H.136	D7F04-111011IM	D7F04-111011IM			Y	D7F04	111011	IM		S1
12.71	35.51	16.3	47.01	167	320.31	15.39	14.44	-1.61	1.04	10100	9695	66.36	61.67	27.03	0.43032	FL2-A	2011_1017H.137	D7F05-111011IM	D7F05-111011IM			Y	D7F05	111011	IM		S1
15.15	39.1	15.84	44.46	173	331.81	17.03	13.28	-1.82	1.21	10095	9708	65.45	61.32	25.76	0.467927	FL2-A	2011_1017H.138	D7F06-111011IM	D7F06-111011IM			Y	D7F06	111011	IM		S1
15.72	39.97	17.31	41.21	171	327.98	15.27	11.76	-0.71	1.45	10102	9721	65.76	61.77	25.43	0.492363	FL2-A	2011_1017H.139	D7F07-111011IM	D7F07-111011IM			Y	D7F07	111011	IM		S1
13.46	37.72	21.37	40.58	175.66	343.21	15.4	11.52	-1.59	0.69	10079	9726	65.19	60.7	25.95	0.481737	FL2-A	2011_1017H.140	D7F08-111011IM	D7F08-111011IM			Y	D7F08	111011	IM		S1
11.87	33.97	27.76	37.63	169.37	339.22	15.58	12.49	-2.13	-0.2	10075	9722	65.31	60.76	27.18	0.474441	FL2-A	2011_1017H.141	D7F09-111011IM	D7F09-111011IM			Y	D7F09	111011	IM		S1
10.72	35.43	24.83	39.58	176.72	351.52	14.64	11.76	-1.87	-0.27	10096	9714	64.25	59.99	26.64	0.472337	FL2-A	2011_1017H.142	D7F10-111011IM	D7F10-111011IM			Y	D7F10	111011	IM		S1
10.84	35.55	24.85	39.46	177.63	349.48	15.03	12.26	-1.77	-0.57	10091	9745	64.73	60.26	26.5	0.473937	FL2-A	2011_1017H.143	D7F11-111011IM	D7F11-111011IM			Y	D7F11	111011	IM		S1
13.73	35.84	25.57	39.02	158.25	313.3	15.34	12.5	-2.18	-0.97	10078	9765	65.81	61.79	25.65	0.47876	FL2-A	2011_1017H.144	D7G02-111011IM	D7G02-111011IM			Y	D7G02	111011	IM		S1
17.97	37.64	14.04	45.68	162	310.72	15.99	13.37	-1.16	3.1	10086	9717	64.82	60.3	26.92	0.451752	FL2-A	2011_1017H.145	D7G03-111011IM	D7G03-111011IM			Y	D7G03	111011	IM		S1
11.94	34.55	23.61	41.3	163.7	324.02	14.5	12.73	-1.43	-0.2	10060	9726	66.85	61.96	26.52	0.455504	FL2-A	2011_1017H.146	D7G04-111011IM	D7G04-111011IM			Y	D7G04	111011	IM		S1
11.46	36.92	24.21	38.88	178.05	353.26	14.57	11.39	-2.01	-0.08	10105	9711	66.92	62.25	27.03	0.487071	FL2-A	2011_1017H.147	D7G05-111011IM	D7G05-111011IM			Y	D7G05	111011	IM		S1
13	38.14	25.2	36.79	174.98	347.06	15.21	11.86	-1.01	-1.37	10095	9713	66.69	62.46	26.61	0.509008	FL2-A	2011_1017H.148	D7G06-111011IM	D7G06-111011IM			Y	D7G06	111011	IM		S1
13.69	38.85	22.46	38.49	177.07	346.01	15.74	11.63	-1.2	-0.4	10090	9710	65.52	61.49	25.76	0.502327	FL2-A	2011_1017H.149	D7G07-111011IM	D7G07-111011IM			Y	D7G07	111011	IM		S1
11.9	39.53	23.68	36.67	175.17	344.28	15.32	11.29	-1.18	-0.76	10067	9701	65.35	61.3	25.78	0.518766	FL2-A	2011_1017H.150	D7G08-111011IM	D7G08-111011IM			Y	D7G08	111011	IM		S1
10.92	39.52	24.22	35.95	168	336.29	16.29	12.06	-1.83	-0.38	10139	9749	64.56	59.57	27.49	0.523652	FL2-A	2011_1017H.151	D7G09-111011IM	D7G09-111011IM			Y	D7G09	111011	IM		S1
10.21	28.9	25.53	45.19	174.82	360.73	16.08	14.97	-1.32	-1.28	10118	9736	83.36	73.36	42.89	0.390066	FL2-A	2011_1017H.152	D7G10-111011IM	D7G10-111011IM			Y	D7G10	111011	IM		S1
11.04	39.34	26.24	33.5	182.48	360.35	14.57	11.26	-0.81	-0.79	10103	9736	66.94	62.08	27.94	0.540088	FL2-A	2011_1017H.153	D7G11-111011IM	D7G11-111011IM			Y	D7G11	111011	IM		S1
12.03	36.62	24.67	38.47	158	314.5	14.95	13.65	-2.14	-0.53	10110	9763	64.63	60.17	26.61	0.487681	FL2-A	2011_1017H.154	V7H01-111011IM	V7H01-111011IM			Y	Vehic	111011	IM		S1
14.15	75.75	1.6	26.43	144	276.19	24.69	39.98	-1.84	-1.89	10554	9788	67.32	66.9	21.76	0.741339	FL2-A	2011_1017H.155	D7H02-111011IM	D7H02-111011IM			Y	D7H02	111011	IM		S1
14.66	39.89	12.56	45.57	173	331.81	15.28	12.99	-0.6	1.78	10085	9754	66.05	61.78	26.47	0.466768	FL2-A	2011_1017H.156	D7H03-111011IM	D7H03-111011IM			Y	D7H03	111011	IM		S1
11.25	36.59	21	42.08	168.87	333.48	14.63	12.43	-1.35	0	10091	9723	66.68	62.26	26.66	0.465107	FL2-A	2011_1017H.157	D7H04-111011IM	D7H04-111011IM			Y	D7H04	111011	IM		S1
13.36	41.31	25.01	33.98	170.95	338.28	15.26	11.68	-1.46	-1.26	10109	9715	64.26	59.9	26.16	0.548678	FL2-A	2011_1017H.158	D7H05-111011IM	D7H05-111011IM			Y	D7H05	111011	IM		S1
10.48	36.16	24.59	39.44	174.5	347.38	14.7	12.77	-1.5	-1.02	10054	9736	65.91	61.48	26.71	0.478307	FL2-A	2011_1017H.159	D7H06-111011IM	D7H06-111011IM			Y	D7H06	111011	IM		S1
11.14	36.74	25.13	37.94	169.79	336.73	14.43	12.11	-1.21	-1.09	10067	9705	67	62.69	26.94	0.491966	FL2-A	2011_1017H.160	D7H07-111011IM	D7H07-111011IM			Y	D7H07	111011	IM		S1
10.7	37.81	24.62	37.49	177.59	351.75	14.75	11.89	-1.68	-0.74	10079	9708	65.23	60.52	27.03	0.502125	FL2-A	2011_1017H.161	D7H08-111011IM	D7H08-111011IM			Y	D7H08	111011	IM		S1
10.77	39.71	21.05	38.59	179.8	355	14.44	11.98	-1.16	0	10116	9753	66.92	61.86	28.57	0.507152	FL2-A	2011_1017H.162	D7H09-111011IM	D7H09-111011IM			Y	D7H09	111011	IM		S1
12.49	37.81	15.74	44.62	179	343.32	15.35	12.98	-1.06	1.42	10081	9733	66.28	61.61	26.94	0.458692	FL2-A	2011_1017H.163	D7H10-111011IM	D7H10-111011IM			Y	D7H10	111011	IM		S1
11.06	36.14	23.69	39.99	172.92	340.13	15.73	13.08	-1.44	-0.58	10104	9766	68.04	63.02	27.69	0.474714	FL2-A	2011_1017H.164	D7H11-111011IM	D7H11-111011IM			Y	D7H11	111011	IM		S1
11.39	36.56	23.82	39.21	176.94	348.49	14.92	11.57	-2	0.07	10217	9755	65.47	61.3	26.47	0.482513	FL2-A	2011_1017H.165	V7H12-111011IM	V7H12-111011IM			Y	Vehic	111011	IM		S1
8.22	36.53	21.48	42.54	231.17	447.54	11.53	10.56	-1.2	-0.94	10241	9708	67.2	61.51	28.68	0.461996	FL2-A	2011_1017H.166	V4A01-111014CD	V4A01-111014CD			Y	Vehic	111014	CD		S1
11.05	42.42	22.13	35.65	229.47	442.13	13.01	10.32	-0.91	-0.49	10231	9731	62.88	58.14	27.19	0.543359	FL2-A	2011_1017H.167	D4A02-111014CD	D4A02-111014CD			Y	D4A02	111014	CD		S1
10.21	38.47	21.72	38.84	230.56	443.85	12.97	12.18	-2.21	1.16	10370	9728	68.27	61.73	30.97	0.497607	FL2-A	2011_1017H.168	D4A03-111014CD	D4A03-111014CD			Y	D4A03	111014	CD		S1
7.66	20.96	15.49	60.08	235.71	466.61	13.62	14.93	1.2	0.75	10441	9761	109.01	92.91	59.99	0.258638	FL2-A	2011_1017H.169	D4A04-111014CD	D4A04-111014CD			Y	D4A04	111014	CD		S1
8.16	37.54	19.64	42.72	229.09	441.24	13.08	10.71	-1.52	0.16	10182	9740	65.98	60.69	28.37	0.46773	FL2-A	2011_1017H.170	D4A05-111014CD	D4A05-111014CD			Y	D4A05	111014	CD		S1
8.33	39.33	21.6	39.02	233.21	451.6	12.61	9.62	-1.16	-0.32	10175	9727	66.41	60.4	30.95	0.501978	FL2-A	2011_1017H.171	D4A06-111014CD	D4A06-111014CD			Y	D4A06	111014	CD		S1
9.31	45.17	21.63	33.48	233.36	457.88	12.58	9.93	-1.38	-0.55	10207	9766	64.11	58.78	29.32	0.574317	FL2-A	2011_1017H.172	D4A07-111014CD	D4A07-111014CD			Y	D4A07	111014	CD		S1
9.61	42.58	16.02	42.1	230.22	441.83	12.42	10.57	-1.07	-0.26	10180	9704	64.17	59.72	26.3	0.502834	FL2-A	2011_1017H.173	D4A08-111014CD	D4A08-111014CD			Y	D4A08	111014	CD		S1
8.14	36.66	21.72	42.18	227.94	441.68	12.42	10.82	-2.1	-0.42	10225	9718	64.86	60.17	26.97	0.464992	FL2-A	2011_1017H.174	D4A09-111014CD	D4A09-111014CD			Y	D4A09	111014	CD		S1
7.71	40.24	10.78	47.83	244.28	469.76	16.42	13.39	-0.3	0.45	11116	9718	83.17	74.1	38.46	0.456909	FL2-A	2011_1017H.175	D4A10-111014CD	D4A10-111014CD			Y	D4A10	111014	CD		S1
9.82	40.27	18.62	40.91	226.76	441.55	12.53	10.17	-1.33	0.58	10166	9714	63.15	58.86	27	0.496058	FL2-A	2011_1017H.176	D4A11-111014CD	D4A11-111014CD			Y	D4A11	111014	CD		S1
8.81	40.06	19.39	40.81	233.84	450.54	12.59	9.37	-1.24	-0.2	10306	9755	66.08	61.59	27.29	0.495363	FL2-A	2011_1017H.177	V4A12-111014CD	V4A12-111014CD			Y	Vehic	111014	CD		S1
9.85	39.28	17.57	43.74	225	427.42	14.38	12.13	-1.71	-0.22	10202	9695	66.41	61.62	28.01	0.473139	FL2-A	2011_1017H.178	D4B02-111014CD	D4B02-111014CD			Y	D4B02	111014	CD		S1
10.24	39.14	22.39	38.23	229.38	441.69	13.33	10.27	-0.72	-0.51	10208	9730	66.69	61.54	28.95	0.505881	FL2-A	2011_1017H.179	D4B03-111014CD	D4B03-111014CD			Y	D4B03	111014	CD		S1
9.77	63.27	9.85	28.51	245	469.91	20.75	13.2	-1.16	-0.57	10759	9758	80.41	78.11	33.37	0.689366	FL2-A	2011_1017H.180	D4B04-111014CD	D4B04-111014CD			Y	D4B04	111014	CD		S1
8.42	37.25	21.01	42.25	234.55	458.18	13.7	12.58	-1.91	-0.81	10304	9735	72.05	64.65	34.05	0.468553	FL2-A	2011_1017H.181	D4B05-111014CD	D4B05-111014CD			Y	D4B05	111014	CD		S1
9.12	84.73	4.23	11.61	224.52	440.82	23.19	12.86	-0.19	-0.13	11370	9828	77.89	74.7	27.62	0.879489	FL2-A	2011_1017H.182	D4B06-111014CD	D4B06-111014CD			Y	D4B06	111014	CD		S1
9.16	39.37	18.48	41.97	226.31	435.73	12.35	10.31	-0.65	0.01	10224	9704	65.92	61.68	26.98	0.484018	FL2-A	2011_1017H.184	D4B08-111014CD	D4B08-111014CD			Y	D4B08	111014	CD		S1
10.09	40.28	19.7	39.74	226.52	437	12.91	9.25	-0.95	-0.04	10176	9718	65.6	61.05	26.95	0.503374	FL2-A	2011_1017H.185	D4B09-111014CD	D4B09-111014CD			Y	D4B09	111014	CD		S1
9.42	38.21	26.13	35.52	226.6	450.06	13.11	10.3	-2.05	-0.26	10343	9723	65.81	59.5	31.18	0.518242	FL2-A	2011_1017H.186	D4B10-111014CD	D4B10-111014CD			Y	D4B10	111014	CD		S1
9.73	46.03	20.74	32.38	232.17	459.45	14.21	12.2	-0.87	-0.9	10416	9766	62.55	55.81	30.77	0.587042	FL2-A	2011_1017H.187	D4B11-111014CD	D4B11-111014CD			Y	D4B11	111014	CD		S1
10.28	43.53	17.35	39.67	227.54	431.44	13.39	11.79	-0.91	-0.37	10195	9674	64.12	59.34	27.25	0.523197	FL2-A	2011_1017H.188	D4C02-111014CD	D4C02-111014CD			Y	D4C02	111014	CD		S1
9.98	43.38	21.88	35	230.94	444.78	14.3	11.34	-1.45	-0.6	10222	9699	66.52	60.05	30.01	0.553458	FL2-A	2011_1017H.189	D4C03-111014CD	D4C03-111014CD			Y	D4C03	111014	CD		S1
9.51	40.03	22.6	37.64	227.55	436.15	12.89	10.16	-1.61	-0.59	10182	9702	66.1	61.41	26.79	0.515386	FL2-A	2011_1017H.191	D4C05-111014CD	D4C05-111014CD			Y	D4C05	111014	CD		S1
8.79	40.57	19.43	40.23	228.19	438.99	12.79	10.66	-1.13	-0.5	10169	9711	65.22	60.6	26.95	0.502104	FL2-A	2011_1017H.192	D4C06-111014CD	D4C06-111014CD			Y	D4C06	111014	CD		S1
8.58	39.15	20.43	40.78	226.92	437.77	12.53	10.82	-1.58	-0.36	10214	9714	65.26	60.67	27.21	0.489804	FL2-A	2011_1017H.193	D4C07-111014CD	D4C07-111014CD			Y	D4C07	111014	CD		S1
7.44	22.32	21.99	52.77	237.32	466.61	13.85	12.49	1.37	-0.8	10414	9742	100.04	89.13	48.88	0.297243	FL2-A	2011_1017H.194	D4C08-111014CD	D4C08-111014CD			Y	D4C08	111014	CD		S1
10.84	41.8	21.33	37.24	228.99	443.7	13.06	9.17	-1.1	-0.72	10161	9687	64.33	60.27	26.38	0.528846	FL2-A	2011_1017H.195	D4C09-111014CD	D4C09-111014CD			Y	D4C09	111014	CD		S1
10.17	40.4	18.82	41.16	224.19	432	13.08	9.85	-1.45	0.21	10132	9696	64.04	60.08	25.93	0.495341	FL2-A	2011_1017H.196	D4C10-111014CD	D4C10-111014CD			Y	D4C10	111014	CD		S1
8.73	41.28	18.46	41.26	228.7	437.51	12.91	10.98	-1.42	-0.65	10212	9700	64.68	59.91	26.53	0.500121	FL2-A	2011_1017H.197	D4C11-111014CD	D4C11-111014CD			Y	D4C11	111014	CD		S1
9.67	51.75	13.35	34.23	168.08	317.76	24.91	15.82	-1.48	-0.3	10610	9751	92.54	81.7	41.88	0.601884	FL2-A	2011_1017H.198	D4D02-111014CD	D4D02-111014CD			Y	D4D02	111014	CD		S1
72.14	41.87	34.14	25.54	55	105.49	17.08	14.65	-5.32	-0.52	10489	9776	95.7	86.86	40.34	0.621124	FL2-A	2011_1017H.199	D4D03-111014CD	D4D03-111014CD			Y	D4D03	111014	CD		S1
9.07	39.48	20.3	40.45	217.45	418.45	12.48	10.39	-1.34	-0.09	10097	9714	63.96	59.58	25.79	0.493932	FL2-A	2011_1017H.200	D4D04-111014CD	D4D04-111014CD			Y	D4D04	111014	CD		S1
9.93	52.02	12.32	36.22	242.54	465.78	17.19	12.43	-0.55	-0.63	10386	9670	72.22	64.63	34.58	0.589529	FL2-A	2011_1017H.201	D4D05-111014CD	D4D05-111014CD			Y	D4D05	111014	CD		S1
10.63	42.52	18.49	38.99	224.61	433.35	13.09	10.19	-1.42	0.33	10127	9706	62.97	58.6	26.41	0.521654	FL2-A	2011_1017H.202	D4D06-111014CD	D4D06-111014CD			Y	D4D06	111014	CD		S1
8.18	38.97	22.72	38.6	227.28	440.62	12.49	10.38	-1.46	-0.7	10159	9697	64.84	60.13	27.53	0.502385	FL2-A	2011_1017H.203	D4D07-111014CD	D4D07-111014CD			Y	D4D07	111014	CD		S1
10.04	42.99	20.65	36.56	229.16	449	13.8	11.08	-1.65	-0.34	10328	9682	67.55	61.51	31.16	0.540415	FL2-A	2011_1017H.204	D4D08-111014CD	D4D08-111014CD			Y	D4D08	111014	CD		S1
9.41	42.53	16.95	40.93	229.68	440.14	13.25	9.47	-1.15	0.08	10134	9726	64.61	60.51	26.07	0.509585	FL2-A	2011_1017H.205	D4D09-111014CD	D4D09-111014CD			Y	D4D09	111014	CD		S1
11.35	42.71	17.74	39.67	227.67	437.29	12.57	9.72	-0.96	0.34	10188	9735	63.76	59.59	26.01	0.518451	FL2-A	2011_1017H.206	D4D10-111014CD	D4D10-111014CD			Y	D4D10	111014	CD		S1
9.11	42.51	21.11	36.7	228.52	440.21	12.87	10.34	-0.91	-0.96	10174	9651	64.93	59.87	27.56	0.536675	FL2-A	2011_1017H.207	D4D11-111014CD	D4D11-111014CD			Y	D4D11	111014	CD		S1
10.11	43.26	19.11	37.8	222.97	424.56	13.69	10.81	-1.05	-0.16	10179	9707	63.31	58.69	26.31	0.533679	FL2-A	2011_1017H.208	D4E02-111014CD	D4E02-111014CD			Y	D4E02	111014	CD		S1
11.38	43.97	21.23	35.62	216.96	420.45	13.56	10.64	-2.38	-0.03	10225	9729	60.99	56.28	26.15	0.552456	FL2-A	2011_1017H.209	D4E03-111014CD	D4E03-111014CD			Y	D4E03	111014	CD		S1
9.67	50.6	19.79	28.97	235	450.73	15.36	13.18	-1.01	-0.39	10484	9723	71.4	66.63	30.1	0.635918	FL2-A	2011_1017H.210	D4E04-111014CD	D4E04-111014CD			Y	D4E04	111014	CD		S1
10.28	44.37	17.79	38.35	221.81	422.83	13.47	10.53	-1.24	-0.11	10127	9676	62.71	58.42	25.48	0.536388	FL2-A	2011_1017H.211	D4E05-111014CD	D4E05-111014CD			Y	D4E05	111014	CD		S1
10.97	43.82	17.35	39.39	220.93	426.71	12.9	10.6	-1.67	0.39	10137	9694	61.19	56.89	26	0.526619	FL2-A	2011_1017H.212	D4E06-111014CD	D4E06-111014CD			Y	D4E06	111014	CD		S1
10.42	39.29	22.35	38.26	225.32	442.8	13.83	11.48	-1.16	-0.75	10245	9718	69.43	63.6	31.09	0.506641	FL2-A	2011_1017H.213	D4E07-111014CD	D4E07-111014CD			Y	D4E07	111014	CD		S1
9.25	28.98	18.95	52.05	226.43	437.63	12.9	12.48	-0.85	-0.8	10222	9677	76.5	70.06	29.99	0.357645	FL2-A	2011_1017H.214	D4E08-111014CD	D4E08-111014CD			Y	D4E08	111014	CD		S1
10.04	41.36	19.51	39.34	223	433.17	12.98	9.74	-1.54	0.18	10135	9691	63.1	59.03	26.22	0.512515	FL2-A	2011_1017H.215	D4E09-111014CD	D4E09-111014CD			Y	D4E09	111014	CD		S1
11.65	41.2	18.9	40.02	223.74	435.44	13.02	11.36	-2.59	1.22	10219	9725	64	59	28.34	0.507264	FL2-A	2011_1017H.216	D4E10-111014CD	D4E10-111014CD			Y	D4E10	111014	CD		S1
8.85	43.05	19.66	37.33	225	431.87	12.78	9.2	-1.33	0.05	10161	9694	62.86	58.65	25.49	0.535581	FL2-A	2011_1017H.217	D4E11-111014CD	D4E11-111014CD			Y	D4E11	111014	CD		S1
12.62	44.95	19.62	36.92	216.67	420.05	14.13	10.06	-2.33	-0.11	10173	9684	61.63	57.32	25.36	0.549041	FL2-A	2011_1017H.218	D4F02-111014CD	D4F02-111014CD			Y	D4F02	111014	CD		S1
9.18	42.84	20.34	37.84	217.06	419.01	13.32	10.86	-1.63	-0.84	10205	9703	62.22	58.14	25.18	0.530987	FL2-A	2011_1017H.219	D4F03-111014CD	D4F03-111014CD			Y	D4F03	111014	CD		S1
10.66	43.73	20.25	36.35	221.23	424.43	13.45	10.05	-1.25	-0.3	10141	9687	63.06	58.63	25.99	0.546079	FL2-A	2011_1017H.220	D4F04-111014CD	D4F04-111014CD			Y	D4F04	111014	CD		S1
9.38	40.48	18.54	41	222.09	427.13	13.36	10.21	-1.62	0.61	10125	9692	63.79	59.52	26.14	0.496809	FL2-A	2011_1017H.221	D4F05-111014CD	D4F05-111014CD			Y	D4F05	111014	CD		S1
10.12	43.84	19.01	37.02	220.98	426.42	13.41	10.17	-1.2	0.22	10205	9669	62.79	58.14	26.76	0.542172	FL2-A	2011_1017H.222	D4F06-111014CD	D4F06-111014CD			Y	D4F06	111014	CD		S1
8.4	45.02	17.23	37.27	229.08	434.43	13.79	10.63	-1	0.36	10225	9704	64.5	59.39	28.09	0.54709	FL2-A	2011_1017H.223	D4F07-111014CD	D4F07-111014CD			Y	D4F07	111014	CD		S1
11.08	41.3	20.91	38.51	220	429.3	12.95	11.08	-1.49	-0.73	10171	9701	65.04	60.29	26.32	0.517479	FL2-A	2011_1017H.224	D4F08-111014CD	D4F08-111014CD			Y	D4F08	111014	CD		S1
12.62	88.8	-2.17	13.8	211	404.7	23.62	14.89	0.2	0.94	11199	9829	72.27	68.9	26.2	0.865497	FL2-A	2011_1017H.225	D4F09-111014CD	D4F09-111014CD			Y	D4F09	111014	CD		S1
11.06	43.52	20.22	36.39	221	428.28	13.38	9.39	-1.35	-0.21	10135	9708	63.12	58.67	26.42	0.544613	FL2-A	2011_1017H.226	D4F10-111014CD	D4F10-111014CD			Y	D4F10	111014	CD		S1
9.46	43.34	19.87	37.4	223.56	431.7	13.32	10.21	-1.16	-0.77	10191	9686	62.9	58.88	26.37	0.536785	FL2-A	2011_1017H.227	D4F11-111014CD	D4F11-111014CD			Y	D4F11	111014	CD		S1
8.25	40.65	22.42	37.56	273.12	520.99	13.6	8.94	-1.78	-0.89	10207	9728	60.5	57.26	22.41	0.519755	FL2-A	2011_1019H.001	V6tub-111016SD-tub	V6tub-111016SD-tub			Y	Vehic	111016	SD	tub	S1
8.19	37.42	21.16	40.81	264.89	503.11	12.95	9.52	-1.87	1.13	10196	9724	60.58	57.1	22.7	0.478333	FL2-A	2011_1019H.002	D6D04-111016SD-tub	D6D04-111016SD-tub			Y	D6D04	111016	SD	tub	S1
8.69	42.92	16.6	40.38	272.55	511.5	13.97	9.27	-1.18	0.67	10204	9714	60.63	57.61	21.98	0.515246	FL2-A	2011_1019H.003	D6D05-111016SD-tub	D6D05-111016SD-tub			Y	D6D05	111016	SD	tub	S1
8.19	32.98	8.86	53.54	277.99	507.53	16.8	11.29	-0.7	4.56	10443	9738	69.66	65.64	27.93	0.381184	FL2-A	2011_1019H.005	D6E05-111016SD-tub	D6E05-111016SD-tub			Y	D6E05	111016	SD	tub	S1
13.9	74.52	24.66	2.36	274.2	558.98	24.07	5.22	-1.18	-0.19	11185	9720	65.02	61.56	23.84	0.969303	FL2-A	2011_1019H.006	D6F11-111016SD-tub	D6F11-111016SD-tub		High %G1, manually constrained for subjective reasons	Y	D6F11	111016	SD	tub	S1
8.33	36.88	16.48	44.5	240.76	441.62	13.22	11.14	0.9	-0.17	10811	9698	74.07	69.6	30.52	0.453183	FL2-A	2011_1019H.021	V5A01-111009EH	V5A01-111009EH			Y	Vehic	111009	EH		S1
10.43	42.27	20.67	37.96	229.46	433.96	14.66	12.04	-2.2	-0.39	10349	9802	57.47	53.9	23.49	0.52686	FL2-A	2011_1019H.022	D5A02-111009EH	D5A02-111009EH			Y	D5A02	111009	EH		S1
10.9	41.83	17.22	41.03	222.6	416.71	14.2	10.46	-1.14	0.21	10469	9768	59.68	55.69	22.92	0.504827	FL2-A	2011_1019H.023	D5A03-111009EH	D5A03-111009EH			Y	D5A03	111009	EH		S1
9.57	36.2	19.23	43.62	219	409.55	13.04	10.55	-1.53	0.97	10424	9782	60.32	56.9	22.56	0.45352	FL2-A	2011_1019H.024	D5A04-111009EH	D5A04-111009EH			Y	D5A04	111009	EH		S1
10.04	39.66	15.95	44.36	222.75	414.47	14.48	10.89	-1.89	0.89	10473	9760	60.5	56.99	23.05	0.47203	FL2-A	2011_1019H.025	D5A05-111009EH	D5A05-111009EH			Y	D5A05	111009	EH		S1
9.55	40.17	19.72	39.62	222.51	418.42	14.14	10.25	-1.11	-0.12	10346	9742	60.28	57.29	22.59	0.503447	FL2-A	2011_1019H.026	D5A06-111009EH	D5A06-111009EH			Y	D5A06	111009	EH		S1
9.77	39.86	22.36	37.9	219.82	416.61	14.33	10.68	-1.65	-0.38	10332	9696	58.78	55.69	22.29	0.512603	FL2-A	2011_1019H.027	D5A07-111009EH	D5A07-111009EH			Y	D5A07	111009	EH		S1
9.74	36.44	24.76	38.06	218.58	415	14.01	9.98	-2.06	0.15	10443	9734	58.97	55.17	22.98	0.489128	FL2-A	2011_1019H.028	D5A08-111009EH	D5A08-111009EH			Y	D5A08	111009	EH		S1
8.59	39.53	20.24	39.69	218.46	417.11	13.87	11.45	-1.97	0.57	10512	9747	60.29	56.46	24.27	0.49899	FL2-A	2011_1019H.029	D5A09-111009EH	D5A09-111009EH			Y	D5A09	111009	EH		S1
8.99	37.68	18.05	44.56	223.71	419	13.82	11.05	-1.78	-0.02	10383	9728	60.55	57.12	23.09	0.458171	FL2-A	2011_1019H.030	D5A10-111009EH	D5A10-111009EH			Y	D5A10	111009	EH		S1
11.23	59.76	14.42	27.81	234.94	461.33	17.13	10.81	-1.79	-0.42	12164	9408	76.48	69.7	30.54	0.682425	FL2-A	2011_1019H.031	D5A11-111009EH	D5A11-111009EH			Y	D5A11	111009	EH		S1
8.5	40.47	14.95	44.44	225.44	420.93	14.24	10	-1.01	0.33	10337	9764	59.2	56.08	21.89	0.476622	FL2-A	2011_1019H.032	V5A12-111009EH	V5A12-111009EH			Y	Vehic	111009	EH		S1
9.33	40.42	17.8	41.46	218.76	410.13	14.29	10.75	-1.14	0.24	10330	9738	58.65	55.45	21.85	0.493649	FL2-A	2011_1019H.034	D5B02-111009EH	D5B02-111009EH			Y	D5B02	111009	EH		S1
9.95	39.52	22.28	37.84	218.81	418	13.99	9.47	-1.38	-0.39	10290	9780	59.08	55.98	22.17	0.510858	FL2-A	2011_1019H.035	D5B03-111009EH	D5B03-111009EH			Y	D5B03	111009	EH		S1
10.41	40.8	19.04	39.8	218.5	410.77	14.34	10.14	-0.84	-0.27	10338	9769	59.93	56.49	22.46	0.506203	FL2-A	2011_1019H.036	D5B04-111009EH	D5B04-111009EH			Y	D5B04	111009	EH		S1
8.62	36.99	23.27	39.39	216.92	410.6	13.55	10.35	-1.09	-0.71	10345	9766	59.32	56.47	21.93	0.484289	FL2-A	2011_1019H.037	D5B05-111009EH	D5B05-111009EH			Y	D5B05	111009	EH		S1
10.57	38.01	23.22	39.6	217	415.58	14.46	10.64	-2.32	-0.83	10306	9733	58.8	56.21	21.77	0.489756	FL2-A	2011_1019H.038	D5B06-111009EH	D5B06-111009EH			Y	D5B06	111009	EH		S1
10.49	40.95	18.72	40.74	218.14	413.86	14.93	10.01	-1.51	-0.04	10309	9722	58.68	55.64	21.94	0.501285	FL2-A	2011_1019H.039	D5B07-111009EH	D5B07-111009EH			Y	D5B07	111009	EH		S1
8.69	37.82	19.36	41.48	224.97	420.07	13.59	9.65	-0.69	0.54	10607	9709	62.9	59.36	24.81	0.476923	FL2-A	2011_1019H.040	D5B08-111009EH	D5B08-111009EH			Y	D5B08	111009	EH		S1
11.02	38.3	19.01	43.5	217.03	415.17	14.27	10.42	-2.54	0.33	10270	9760	58.04	55.41	21.48	0.468215	FL2-A	2011_1019H.041	D5B09-111009EH	D5B09-111009EH			Y	D5B09	111009	EH		S1
9.2	38.62	17.23	44.39	219.64	411.69	15.46	11.55	-1.31	-0.41	10380	9751	60.06	56.9	22.54	0.465245	FL2-A	2011_1019H.042	D5B10-111009EH	D5B10-111009EH			Y	D5B10	111009	EH		S1
9.93	37.51	22.83	39.71	213.48	406.38	13.44	9.38	-1.82	-0.47	10369	9739	60.12	57.01	22.42	0.485755	FL2-A	2011_1019H.043	D5B11-111009EH	D5B11-111009EH			Y	D5B11	111009	EH		S1
9.93	39.27	21.18	40.23	216.01	409	14.44	10.08	-1.91	-0.58	10324	9723	58.36	55.21	21.86	0.493962	FL2-A	2011_1019H.045	D5C03-111009EH	D5C03-111009EH			Y	D5C03	111009	EH		S1
9	39.2	20.56	39.93	217.47	410.66	13.92	9.96	-1.31	-0.23	10322	9739	58.56	55.45	21.63	0.495387	FL2-A	2011_1019H.046	D5C04-111009EH	D5C04-111009EH			Y	D5C04	111009	EH		S1
10	41.23	16.89	42.28	218.9	413	14.21	10.45	-1.14	-0.17	10278	9761	57.86	55.25	21.18	0.493713	FL2-A	2011_1019H.047	D5C05-111009EH	D5C05-111009EH			Y	D5C05	111009	EH		S1
9.7	42.07	19.96	38.35	212.47	407.41	15	10.71	-1.56	-0.36	10324	9749	57.71	55.21	21.42	0.523129	FL2-A	2011_1019H.048	D5C06-111009EH	D5C06-111009EH			Y	D5C06	111009	EH		S1
9.67	39.03	22.32	39.31	215.26	410.98	14.64	10.55	-1.89	-1.18	10332	9736	57.9	55.29	21.46	0.498213	FL2-A	2011_1019H.049	D5C07-111009EH	D5C07-111009EH			Y	D5C07	111009	EH		S1
8.75	36.83	17.13	45.59	220.63	415.85	13.21	10.03	-1.48	0.56	10374	9761	59.69	56.54	22.7	0.446858	FL2-A	2011_1019H.050	D5C08-111009EH	D5C08-111009EH			Y	D5C08	111009	EH		S1
7.89	38.83	19.74	40.56	219.37	415.37	13.35	9.79	-1.32	0.71	10353	9739	57.53	54.37	22.11	0.489104	FL2-A	2011_1019H.051	D5C09-111009EH	D5C09-111009EH			Y	D5C09	111009	EH		S1
7.72	38.53	19.61	41.51	222.92	420.46	13.36	9.68	-1.12	-0.25	10382	9741	60.53	56.97	23.23	0.481384	FL2-A	2011_1019H.052	D5C10-111009EH	D5C10-111009EH			Y	D5C10	111009	EH		S1
10.22	42.39	18.1	39.92	218.57	413.57	14.66	9.58	-1.37	-0.19	10356	9741	58.33	55.25	21.76	0.515004	FL2-A	2011_1019H.053	D5C11-111009EH	D5C11-111009EH			Y	D5C11	111009	EH		S1
10.29	42.89	19.84	37.97	212.09	406.33	15.81	10.49	-1.54	-0.81	10288	9735	57.33	54.43	21.27	0.530423	FL2-A	2011_1019H.054	D5D02-111009EH	D5D02-111009EH			Y	D5D02	111009	EH		S1
9.18	39.68	18.94	40.99	216.53	408.8	13.91	10.13	-1.26	0.46	10316	9752	57.61	54.86	21.45	0.491881	FL2-A	2011_1019H.055	D5D03-111009EH	D5D03-111009EH			Y	D5D03	111009	EH		S1
10.16	38.03	18.31	43.81	214.41	409.07	14.15	9.95	-1.93	0.52	10302	9769	58.44	55.42	21.74	0.464687	FL2-A	2011_1019H.056	D5D04-111009EH	D5D04-111009EH			Y	D5D04	111009	EH		S1
8.88	37.96	19.32	42.72	216.52	412	14.14	9.95	-1.39	-0.19	10331	9751	58.51	55.57	21.85	0.470501	FL2-A	2011_1019H.057	D5D05-111009EH	D5D05-111009EH			Y	D5D05	111009	EH		S1
9.53	43.77	15.58	40.99	212.4	403.83	15.31	9.95	-1.62	0.31	10316	9748	57.1	54.47	21.22	0.516399	FL2-A	2011_1019H.058	D5D06-111009EH	D5D06-111009EH			Y	D5D06	111009	EH		S1
9.55	38.58	21.36	40.51	211.17	405.99	14.62	10.56	-2.18	-0.27	10317	9765	57.83	55.19	21.59	0.487799	FL2-A	2011_1019H.059	D5D07-111009EH	D5D07-111009EH			Y	D5D07	111009	EH		S1
7.82	36.11	19.59	43.38	217.31	412.3	14.14	9.66	-1.35	0.35	10514	9706	60.39	56.87	23.5	0.454271	FL2-A	2011_1019H.060	D5D08-111009EH	D5D08-111009EH			Y	D5D08	111009	EH		S1
12	35.3	19.42	38.61	211	404.7	14.55	9.68	4.58	0.19	10376	9772	55.94	53.94	23.39	0.477608	FL2-A	2011_1019H.061	D5D09-111009EH	D5D09-111009EH			Y	D5D09	111009	EH		S1
13.37	35.24	26.19	37.71	217	416.21	13.62	9.88	-0.3	-1.55	10925	9837	58.86	55.56	25	0.483071	FL2-A	2011_1019H.062	D5D10-111009EH	D5D10-111009EH			Y	D5D10	111009	EH		S1
8.75	37.91	17.84	44.2	226.04	430	13.02	9.29	-1.4	0.46	10352	9743	59.43	55.98	22.86	0.461698	FL2-A	2011_1019H.063	D5D11-111009EH	D5D11-111009EH			Y	D5D11	111009	EH		S1
7.44	43.42	18.45	37.54	224.92	418.31	13.85	9.96	-1.19	-0.1	10584	9749	61.84	57.83	24.39	0.536314	FL2-A	2011_1019H.064	D5E02-111009EH	D5E02-111009EH			Y	D5E02	111009	EH		S1
8.86	38.12	20.97	40.13	217.11	412.81	13.57	9.92	-1.57	0.54	10383	9746	58.84	55.59	22.22	0.487157	FL2-A	2011_1019H.065	D5E03-111009EH	D5E03-111009EH			Y	D5E03	111009	EH		S1
8.99	38.3	18.45	42.56	210.5	403.08	14.43	9.93	-1.69	0.82	10306	9731	58.11	55.63	21.7	0.473658	FL2-A	2011_1019H.066	D5E04-111009EH	D5E04-111009EH			Y	D5E04	111009	EH		S1
9.41	36.79	22.23	41.29	210.63	404.39	13.76	11.03	-2.13	-0.18	10300	9745	58.49	55.33	22.55	0.471183	FL2-A	2011_1019H.067	D5E05-111009EH	D5E05-111009EH			Y	D5E05	111009	EH		S1
9.01	41.58	16.31	41.59	214.63	409.55	14.45	9.87	-1.04	0.5	10281	9745	57.59	54.86	21.67	0.49994	FL2-A	2011_1019H.068	D5E06-111009EH	D5E06-111009EH			Y	D5E06	111009	EH		S1
11.18	43.1	19.3	37.35	216.72	413.88	14.62	8.92	-1.61	0.18	10383	9732	58.07	55.04	22.23	0.535736	FL2-A	2011_1019H.069	D5E07-111009EH	D5E07-111009EH			Y	D5E07	111009	EH		S1
8.75	36.21	20.74	42.53	216.42	409.16	14.23	11.25	-1.65	0.22	10405	9717	61.25	57.32	24.56	0.459868	FL2-A	2011_1019H.070	D5E08-111009EH	D5E08-111009EH			Y	D5E08	111009	EH		S1
8.27	55.88	14.09	28.26	224.67	423.86	14.29	9.75	-0.02	0.53	10570	9788	61.24	57.28	25.94	0.664131	FL2-A	2011_1019H.071	D5E09-111009EH	D5E09-111009EH			Y	D5E09	111009	EH		S1
11.02	36.16	15.65	48.22	217.8	413.01	13.56	10.42	-1.62	0.98	10323	9725	60.58	57.25	22.77	0.428538	FL2-A	2011_1019H.072	D5E10-111009EH	D5E10-111009EH			Y	D5E10	111009	EH		S1
10.06	41.3	18.61	39.85	215.65	411	14.65	9.56	-0.95	-0.17	10371	9749	60.57	57.43	23.11	0.508934	FL2-A	2011_1019H.073	D5E11-111009EH	D5E11-111009EH			Y	D5E11	111009	EH		S1
8.71	55.61	11.11	31.92	229.25	422.05	15.98	10.5	0.36	0.19	10657	9773	64.17	60.1	26.56	0.635325	FL2-A	2011_1019H.074	D5F02-111009EH	D5F02-111009EH			Y	D5F02	111009	EH		S1
12.45	44.31	18.99	34.68	178	341.4	16.84	10.51	0.38	-0.07	10271	9731	57.75	54.83	22.14	0.560957	FL2-A	2011_1019H.075	D5F03-111009EH	D5F03-111009EH			Y	D5F03	111009	EH		S1
11.41	37.37	20.71	38.3	196.92	377.12	14.32	9.26	1.33	0.62	10307	9735	60.2	56.85	22.78	0.493855	FL2-A	2011_1019H.076	D5F04-111009EH	D5F04-111009EH			Y	D5F04	111009	EH		S1
9.02	38.16	22.24	40.02	207.93	400.09	15.09	10.13	-2.05	-0.76	10328	9728	57.33	54.82	21.38	0.488104	FL2-A	2011_1019H.077	D5F04-111009EH	D5F05-111009EH	Y		Y	D5F05	111009	EH		S1
10.52	45.1	18.35	37.07	209.41	402.84	16.3	10	-1.52	-0.47	10289	9745	57.38	54.9	21.66	0.548862	FL2-A	2011_1019H.078	D5F06-111009EH	D5F06-111009EH			Y	D5F06	111009	EH		S1
4.61	76.54	8.66	10.43	200	383.6	22.7	13.21	4.66	-1.5	4590	3185	60.67	57.84	21.2	0.880074	FL2-A	2011_1019H.079	D5F07-111009EH	D5F07-111009EH			Y	D5F07	111009	EH		S1
10.84	44.07	17.25	38.13	217.13	412.01	15.1	9.78	-1.2	0.28	10383	9764	57.28	53.83	23.06	0.536131	FL2-A	2011_1019H.080	D5F08-111009EH	D5F08-111009EH			Y	D5F08	111009	EH		S1
10.02	43.41	20.07	37.21	206.18	397.62	15.25	9.95	-1.41	-0.83	10265	9770	56.28	53.55	21.72	0.538452	FL2-A	2011_1019H.081	D5F09-111009EH	D5F09-111009EH			Y	D5F09	111009	EH		S1
10.73	44.73	16.6	37.25	182.1	348.47	15.23	10.61	-1.36	1.41	10339	9690	59.05	55.92	23.36	0.545621	FL2-A	2011_1019H.082	D5F10-111009EH	D5F10-111009EH			Y	D5F10	111009	EH		S1
10.48	55.9	14.38	28.22	226.16	429.47	15.05	10.48	0.75	-0.25	10679	9799	60.65	56.12	27.07	0.664527	FL2-A	2011_1019H.083	D5F11-111009EH	D5F11-111009EH			Y	D5F11	111009	EH		S1
8.46	34.33	18.8	46.25	231.13	435.34	13.07	9.14	-0.93	0.2	10406	9707	66.65	63.54	25.69	0.426036	FL2-A	2011_1019H.084	D5G02-111009EH	D5G02-111009EH			Y	D5G02	111009	EH		S1
10.34	43.29	17.7	39.71	223.25	428.29	15.39	9.25	-1.49	-0.47	10304	9743	57.93	55.7	21.03	0.521566	FL2-A	2011_1019H.085	D5G03-111009EH	D5G03-111009EH			Y	D5G03	111009	EH		S1
9.76	36.04	23.89	39.97	219.64	426.5	14.58	9.41	-2.31	-0.16	10315	9693	58.65	55.47	22.71	0.474148	FL2-A	2011_1019H.086	D5G04-111009EH	D5G04-111009EH			Y	D5G04	111009	EH		S1
9.66	38.99	22.82	38.53	220.81	423.01	14.88	10.15	-1.59	-1.31	10354	9705	58.09	55.13	21.89	0.502967	FL2-A	2011_1019H.087	D5G05-111009EH	D5G05-111009EH			Y	D5G05	111009	EH		S1
10.18	42.89	17.54	39.57	219.29	422.59	15.17	9.87	-1.33	-0.04	10291	9736	57.58	55.06	21.77	0.520131	FL2-A	2011_1019H.088	D5G06-111009EH	D5G06-111009EH			Y	D5G06	111009	EH		S1
7.61	37.46	21.12	39.7	227.22	430.18	13.77	9.55	-0.05	-0.4	10499	9738	63.48	59.57	25.61	0.485485	FL2-A	2011_1019H.090	D5G08-111009EH	D5G08-111009EH			Y	D5G08	111009	EH		S1
9.12	48.79	17.37	33.12	225.11	432.45	14.89	9.38	-0.84	0.28	10456	9765	57.41	53.59	24.04	0.595654	FL2-A	2011_1019H.091	D5G09-111009EH	D5G09-111009EH			Y	D5G09	111009	EH		S1
9.98	37.83	14.45	46.8	222	417.65	14.15	9.97	-1.18	1.48	10424	9715	62.31	58.97	24.7	0.447005	FL2-A	2011_1019H.092	D5G10-111009EH	D5G10-111009EH			Y	D5G10	111009	EH		S1
7.63	35.55	21.66	41.65	220.8	422.16	13.47	9.65	-1.13	0.45	10418	9723	60.22	57.08	23.16	0.460492	FL2-A	2011_1019H.093	D5G11-111009EH	D5G11-111009EH			Y	D5G11	111009	EH		S1
4.95	65.22	26.15	8.15	250	479.5	24.01	16.02	1.02	-5.33	4275	2585	69.85	67.6	22.88	0.888919	FL2-A	2011_1019H.094	V5H01-111009EH	V5H01-111009EH			Y	Vehic	111009	EH		S1
7.79	38.65	20.09	39.81	226.63	428.76	13.88	9.37	-0.51	0.02	10503	9720	60.99	57.31	24.08	0.492608	FL2-A	2011_1019H.095	D5H02-111009EH	D5H02-111009EH			Y	D5H02	111009	EH		S1
9.55	37.88	17.5	44.59	221.89	423.3	14.56	9.99	-2.09	0.86	10353	9720	58.43	55.53	22.1	0.459319	FL2-A	2011_1019H.096	D5H03-111009EH	D5H03-111009EH			Y	D5H03	111009	EH		S1
9.12	39.9	18.54	41.37	225.42	429.43	14.95	9.44	-1.48	0.14	10361	9739	58.69	55.81	22.16	0.490956	FL2-A	2011_1019H.097	D5H04-111009EH	D5H04-111009EH			Y	D5H04	111009	EH		S1
8.43	37.41	17.1	45.66	223	427.22	14.13	9.79	-1.65	0.46	10348	9748	58.74	55.68	22.45	0.450343	FL2-A	2011_1019H.098	D5H05-111009EH	D5H05-111009EH			Y	D5H05	111009	EH		S1
7.82	41.63	17.35	40.74	230.64	445	13.68	8.67	-1.22	0.33	10264	9728	57.52	54.5	22.09	0.505402	FL2-A	2011_1019H.099	D5H06-111009EH	D5H06-111009EH			Y	D5H06	111009	EH		S1
5.08	72.04	9.95	18.66	253.88	469.97	15.49	8.95	-0.92	-0.53	8355	6691	70.67	66.91	28.51	0.794267	FL2-A	2011_1019H.100	D5H07-111009EH	D5H07-111009EH			Y	D5H07	111009	EH		S1
9.57	23.36	21.45	54.47	244.06	480.99	14.73	14.69	-1.08	-1.43	11320	9145	110.08	89.17	65.03	0.300141	FL2-A	2011_1019H.101	D5H08-111009EH	D5H08-111009EH			Y	D5H08	111009	EH		S1
5.99	80.43	-6.03	12.56	236	452.65	24.05	18.47	17.29	-2.74	2835	1860	52.09	51.02	18.22	0.864932	FL2-A	2011_1019H.102	D5H09-111009EH	D5H09-111009EH			Y	D5H09	111009	EH		S1
9.35	38.65	17.91	43.08	217.33	415.55	14.45	9.75	-1.53	0.71	10555	9738	60.38	57.34	22.82	0.472899	FL2-A	2011_1019H.103	D5H10-111009EH	D5H10-111009EH			Y	D5H10	111009	EH		S1
9.85	59.32	12.03	28.53	222.2	433.03	16.99	11.38	-0.18	-0.48	10733	9792	64.29	58.51	30.72	0.675242	FL2-A	2011_1019H.104	D5H11-111009EH	D5H11-111009EH			Y	D5H11	111009	EH		S1
8.65	42.43	17.47	40.59	206.11	395.01	15.45	11.06	-1.91	-0.25	10409	9716	59.03	56.37	22.5	0.511082	FL2-A	2011_1019H.105	V5H12-111009EH	V5H12-111009EH			Y	Vehic	111009	EH		S1
8.58	40.56	21.87	38.04	226	441.11	12.02	9.8	-1.76	-0.23	10286	9734	57.21	53.17	23.67	0.516031	FL2-A	2011_1019H.106	D4G02-111014CD	D4G02-111014CD			Y	D4G02	111014	CD		S1
9.93	49.2	18.2	33.37	238.41	458.68	13.61	9.76	-0.5	-0.89	10330	9725	63.89	58.56	28.07	0.595858	FL2-A	2011_1019H.107	D4G03-111014CD	D4G03-111014CD			Y	D4G03	111014	CD		S1
13.49	40.04	18.8	35.26	251	481.42	11.57	11.8	3.85	1.62	11256	10030	87.56	80.21	39.68	0.53174	FL2-A	2011_1019H.108	D4G04-111014CD	D4G04-111014CD			Y	D4G04	111014	CD		S1
9.93	42.11	19.06	38.6	227	441.22	12.46	9.45	-1.51	0.63	10172	9743	57.52	53.56	24	0.521745	FL2-A	2011_1019H.109	D4G05-111014CD	D4G05-111014CD			Y	D4G05	111014	CD		S1
8.76	42.15	19.73	38.37	233.52	451.72	11.92	9.36	-0.73	-0.73	10205	9683	59.4	55.2	24.64	0.523472	FL2-A	2011_1019H.110	D4G06-111014CD	D4G06-111014CD			Y	D4G06	111014	CD		S1
8.47	41.47	19.83	38.65	230.65	446.65	11.84	9.76	-0.84	-0.3	10258	9703	58.87	54.51	24.65	0.517599	FL2-A	2011_1019H.111	D4G07-111014CD	D4G07-111014CD			Y	D4G07	111014	CD		S1
9.9	43.11	17.2	39.45	228.71	443.27	12.12	9.44	-0.32	0.28	10152	9709	56.78	52.68	22.97	0.522166	FL2-A	2011_1019H.112	D4G08-111014CD	D4G08-111014CD			Y	D4G08	111014	CD		S1
9.67	38.18	21.29	40.5	226.57	442.01	11.52	9.47	-1.39	-0.04	10153	9747	59.74	55.65	23.71	0.485257	FL2-A	2011_1019H.113	D4G09-111014CD	D4G09-111014CD			Y	D4G09	111014	CD		S1
8.48	40.14	20.81	38.38	228.23	444.75	11.3	9.07	-0.4	-0.28	10193	9723	58.75	54.87	23.62	0.511207	FL2-A	2011_1019H.114	D4G10-111014CD	D4G10-111014CD			Y	D4G10	111014	CD		S1
8.08	38.76	22.26	38.31	230	450.33	11.45	9.65	-0.35	-0.5	10936	9758	56.89	52.44	25.28	0.502919	FL2-A	2011_1019H.115	D4G11-111014CD	D4G11-111014CD			Y	D4G11	111014	CD		S1
9.69	38.83	17.13	44.81	230.71	443.22	11.57	10.19	-1.3	0.03	10202	9682	60.36	55.64	25.18	0.464252	FL2-A	2011_1019H.116	V4H01-111014CD	V4H01-111014CD			Y	Vehic	111014	CD		S1
7.87	39.3	23.87	36.59	228.29	443.38	11.22	9.88	-0.76	-1.01	10222	9678	58.16	54.22	23.96	0.517855	FL2-A	2011_1019H.117	D4H02-111014CD	D4H02-111014CD			Y	D4H02	111014	CD		S1
10.98	38.81	6.94	54.34	238.79	433.05	13.91	14.56	1.18	-0.98	10337	9726	65.43	61.48	27.66	0.41664	FL2-A	2011_1019H.118	D4H03-111014CD	D4H03-111014CD			Y	D4H03	111014	CD		S1
9.26	37.53	24.78	36.31	224.2	441.89	11.4	9.79	-0.23	-0.66	10206	9710	57.57	53.32	24.93	0.508261	FL2-A	2011_1019H.119	D4H04-111014CD	D4H04-111014CD			Y	D4H04	111014	CD		S1
9.03	37.66	22.4	39.63	225.16	444.12	11.61	9.75	-1.41	-0.01	10215	9711	58.97	55.1	25.33	0.487256	FL2-A	2011_1019H.120	D4H05-111014CD	D4H05-111014CD			Y	D4H05	111014	CD		S1
9.94	44.19	18.64	37.49	225.79	439.3	11.8	10.25	-0.81	-0.28	10163	9675	55.75	52	23.28	0.541014	FL2-A	2011_1019H.121	D4H06-111014CD	D4H06-111014CD			Y	D4H06	111014	CD		S1
9.34	38.88	22.41	37.96	227.22	444	11.79	8.63	-0.53	-0.16	10258	9701	58.72	54.94	23.96	0.505986	FL2-A	2011_1019H.122	D4H07-111014CD	D4H07-111014CD			Y	D4H07	111014	CD		S1
8.53	41.92	22.31	35.22	229.83	448.67	11.44	8.77	-0.13	-0.55	10157	9703	58.52	54.13	23.97	0.543428	FL2-A	2011_1019H.123	D4H08-111014CD	D4H08-111014CD			Y	D4H08	111014	CD		S1
9.79	39.1	24.59	36.39	228	451.11	12.14	9.02	-1.37	-1.04	10144	9712	59.84	55.1	25.37	0.517949	FL2-A	2011_1019H.124	D4H09-111014CD	D4H09-111014CD			Y	D4H09	111014	CD		S1
8.91	42.06	20.66	37.52	230.34	448.23	12.55	8.89	-1.19	-0.12	10243	9724	58.78	54.81	24.53	0.528525	FL2-A	2011_1019H.125	D4H10-111014CD	D4H10-111014CD			Y	D4H10	111014	CD		S1
8.46	42.62	19.78	37.38	226.1	440.18	11.84	9.12	-0.68	-0.27	10163	9734	57.19	53.16	23.65	0.53275	FL2-A	2011_1019H.126	D4H11-111014CD	D4H11-111014CD			Y	D4H11	111014	CD		S1
8.01	37.68	19.66	42.97	229.1	447.66	12.23	9	-1.27	-0.43	10144	9704	60.57	56.26	25.13	0.467204	FL2-A	2011_1019H.127	V4H12-111014CD	V4H12-111014CD			Y	Vehic	111014	CD		S1
9.03	40.07	17.44	43.21	217.96	418.29	12.75	11.39	-1.79	0.04	10198	9692	57.71	53.47	23.55	0.481148	FL2-A	2011_1019H.128	V6A01-111015CD	V6A01-111015CD			Y	Vehic	111015	CD		S1
10.42	45.93	19.86	34.72	223.31	429.99	12.86	9.18	-1.31	-0.33	10159	9744	57.35	53.81	23.1	0.569498	FL2-A	2011_1019H.129	D6A02-111015CD	D6A02-111015CD			Y	D6A02	111015	CD		S1
13.92	47.29	18.66	34.76	219	422.1	13.42	9.44	-0.59	-0.26	10130	9729	55	51.5	21.6	0.576356	FL2-A	2011_1019H.130	D6A03-111015CD	D6A03-111015CD			Y	D6A03	111015	CD		S1
11.23	45.7	19.45	35.17	221.31	428.68	13.49	10.12	-1.52	0.2	10185	9730	56.65	52.41	24.54	0.565104	FL2-A	2011_1019H.131	D6A04-111015CD	D6A04-111015CD			Y	D6A04	111015	CD		S1
10.71	43.8	21.02	35.2	222.95	425.82	12.6	9.02	-0.69	-0.33	10232	9710	57.43	53.85	22.24	0.55443	FL2-A	2011_1019H.132	D6A05-111015CD	D6A05-111015CD			Y	D6A05	111015	CD		S1
10.85	42.83	18.64	39.02	220.82	422	12.61	10.35	-1.22	-0.11	10156	9732	56.7	53.25	21.91	0.523274	FL2-A	2011_1019H.133	D6A06-111015CD	D6A06-111015CD			Y	D6A06	111015	CD		S1
9.77	50.02	24.35	26.21	231.18	449	13.02	9.89	-1.07	-1.14	10294	9715	56.81	51.28	27.36	0.656172	FL2-A	2011_1019H.134	D6A07-111015CD	D6A07-111015CD			Y	D6A07	111015	CD		S1
8.66	41.52	21.13	37.73	220.12	426.18	12.38	10	-1.09	-0.67	10203	9729	57.06	53.49	22.62	0.523912	FL2-A	2011_1019H.135	D6A08-111015CD	D6A08-111015CD			Y	D6A08	111015	CD		S1
9.87	41.63	21.31	37.68	221.38	427.76	12.7	9.65	-1.39	-0.69	10156	9685	57.99	54.34	23.02	0.524902	FL2-A	2011_1019H.136	D6A09-111015CD	D6A09-111015CD			Y	D6A09	111015	CD		S1
9.62	40.33	21.47	38.89	220.16	428.38	12.37	9.76	-1.51	-0.62	10175	9709	57.15	53.33	22.71	0.509089	FL2-A	2011_1019H.137	D6A10-111015CD	D6A10-111015CD			Y	D6A10	111015	CD		S1
9.84	82.74	5.54	11.7	239	458.4	18.31	16.57	1.33	-2.86	10945	9781	66.62	63.77	24.93	0.876112	FL2-A	2011_1019H.138	D6A11-111015CD	D6A11-111015CD			Y	D6A11	111015	CD		S1
9.7	42.94	17.2	40.38	226	433.22	12.9	9.3	-1.19	-0.07	10180	9708	59.18	55.68	23.29	0.515362	FL2-A	2011_1019H.139	V6A12-111015CD	V6A12-111015CD			Y	Vehic	111015	CD		S1
7.02	55.12	10.38	32.57	257.52	477.35	15.19	9.29	1.03	-0.18	10533	9695	74.67	69.23	33.01	0.628578	FL2-A	2011_1019H.140	D6B02-111015CD	D6B02-111015CD			Y	D6B02	111015	CD		S1
10.64	40.78	20.33	37.38	222.47	427.01	14.44	10.98	-0.92	1.34	10400	9696	59.87	55.3	26.11	0.52175	FL2-A	2011_1019H.141	D6B03-111015CD	D6B03-111015CD			Y	D6B03	111015	CD		S1
10.15	39.72	24.86	36.03	217.37	422.77	12.9	9.86	-1.95	-0.62	10133	9695	56.64	52.9	22.78	0.524356	FL2-A	2011_1019H.142	D6B04-111015CD	D6B04-111015CD			Y	D6B04	111015	CD		S1
9.82	41.01	20.85	39.27	216	420.12	12.54	10.09	-1.96	-0.54	10145	9714	55.32	52.48	21.36	0.510837	FL2-A	2011_1019H.143	D6B05-111015CD	D6B05-111015CD			Y	D6B05	111015	CD		S1
10.53	42.48	19.13	38.8	219.97	423.87	12.74	9.28	-1.2	-0.01	10173	9693	57.93	54.57	22.34	0.522638	FL2-A	2011_1019H.144	D6B06-111015CD	D6B06-111015CD			Y	D6B06	111015	CD		S1
12.57	67.56	11.49	15.59	262	502.52	19.42	8.4	5.49	-1.49	11529	9972	80.81	78.16	36.42	0.812508	FL2-A	2011_1019H.145	D6B07-111015CD	D6B07-111015CD			Y	D6B07	111015	CD		S1
11.88	46.99	18.04	35.85	221.92	426.36	13.51	9.7	-0.79	-0.45	10234	9733	57.41	54.15	22.21	0.567238	FL2-A	2011_1019H.146	D6B08-111015CD	D6B08-111015CD			Y	D6B08	111015	CD		S1
10	84.06	5.06	8.63	227	435.39	17.19	14.95	3.38	-2.15	11065	9939	68.68	64.97	27.99	0.906894	FL2-A	2011_1019H.147	D6B09-111015CD	D6B09-111015CD			Y	D6B09	111015	CD		S1
7.73	33.72	15.32	44.12	247.89	465.2	16.16	13.94	1.04	3.87	10744	9797	88.01	80.11	40.1	0.433196	FL2-A	2011_1019H.148	D6B10-111015CD	D6B10-111015CD			Y	D6B10	111015	CD		S1
11.74	44.79	17.65	38.78	220.53	423.7	13.12	10.53	-1.22	-0.46	10183	9735	56.87	53.5	21.84	0.535958	FL2-A	2011_1019H.149	D6B11-111015CD	D6B11-111015CD			Y	D6B11	111015	CD		S1
10.84	42.49	17.38	41.33	219.8	420.64	12.72	10.4	-1.58	-0.14	10134	9677	56.8	53.47	21.83	0.50692	FL2-A	2011_1019H.150	D6C02-111015CD	D6C02-111015CD			Y	D6C02	111015	CD		S1
12.28	45.88	20.94	34.04	213	413.1	13.44	9.56	-1.22	-0.46	10129	9722	56.78	53.48	21.94	0.574074	FL2-A	2011_1019H.151	D6C03-111015CD	D6C03-111015CD			Y	D6C03	111015	CD		S1
9.61	39.53	19.48	41.76	217.69	418.72	12.75	10.17	-1.62	-0.23	10129	9679	58.49	55.27	22.45	0.486284	FL2-A	2011_1019H.152	D6C04-111015CD	D6C04-111015CD			Y	D6C04	111015	CD		S1
11.7	46.78	14.79	39.11	220	419.21	13.33	10.11	-0.94	0.12	10139	9726	58.65	54.63	22.86	0.54465	FL2-A	2011_1019H.153	D6C05-111015CD	D6C05-111015CD			Y	D6C05	111015	CD		S1
10.05	44.71	15.47	39.77	220.78	422.22	12.88	9.73	-0.82	0.52	10142	9719	56.35	53.05	22.28	0.529238	FL2-A	2011_1019H.155	D6C07-111015CD	D6C07-111015CD			Y	D6C07	111015	CD		S1
11.79	46.28	17.11	37.17	215.99	417.47	13.39	10.02	-0.95	0.01	10143	9692	56.57	52.82	23.15	0.554584	FL2-A	2011_1019H.156	D6C08-111015CD	D6C08-111015CD			Y	D6C08	111015	CD		S1
9.46	47.63	17.12	35.55	234.52	445.25	13.37	9.96	-0.51	-0.5	10212	9725	63.58	58.93	27.66	0.572614	FL2-A	2011_1019H.157	D6C09-111015CD	D6C09-111015CD			Y	D6C09	111015	CD		S1
12.42	44.4	18.21	37.44	220.27	424.12	13.58	10.19	0.05	-0.88	10280	9713	58.39	54.42	24	0.542522	FL2-A	2011_1019H.158	D6C10-111015CD	D6C10-111015CD			Y	D6C10	111015	CD		S1
10.22	40.26	18.31	41.59	225.23	434.97	12.59	9.61	-1.18	0.14	10223	9723	60.71	56.51	25.4	0.491875	FL2-A	2011_1019H.159	D6C11-111015CD	D6C11-111015CD			Y	D6C11	111015	CD		S1
11.62	41.1	20	39.75	217.72	421.09	13.72	9.82	-1.59	-0.16	10127	9699	58.3	54.89	22.9	0.508349	FL2-A	2011_1019H.160	D6D02-111015CD	D6D02-111015CD			Y	D6D02	111015	CD		S1
8.79	46.27	19.61	33.1	225.04	433.37	12.42	10.07	0.24	-0.46	10339	9766	59.18	54.86	25.83	0.582966	FL2-A	2011_1019H.161	D6D03-111015CD	D6D03-111015CD			Y	D6D03	111015	CD		S1
8.54	39.4	19.84	41.19	221.05	423.14	12.95	9.86	-1.36	-0.33	10228	9722	60.27	56.72	23.22	0.488894	FL2-A	2011_1019H.162	D6D04-111015CD	D6D04-111015CD			Y	D6D04	111015	CD		S1
9.18	40.7	20.58	39.55	216.16	416.57	12.88	10.51	-1.55	-0.62	10203	9712	57.65	54.24	22.46	0.507165	FL2-A	2011_1019H.163	D6D05-111015CD	D6D05-111015CD			Y	D6D05	111015	CD		S1
10.65	45.98	23.32	30.91	217.37	428.19	13.26	9.45	-1.48	-0.34	10186	9689	56.55	52.53	24.86	0.597997	FL2-A	2011_1019H.165	D6D07-111015CD	D6D07-111015CD			Y	D6D07	111015	CD		S1
14.45	41.2	35.61	24.35	213.08	424.06	13.15	10.85	-1.65	-3.9	10162	9704	56.54	53.06	22.18	0.628528	FL2-A	2011_1019H.166	D6D08-111015CD	D6D08-111015CD			Y	D6D08	111015	CD		S1
9.38	43.55	17.17	40.4	219.12	420.7	12.81	10.2	-1.92	-0.29	10129	9678	57.2	53.74	22.2	0.518761	FL2-A	2011_1019H.167	D6D09-111015CD	D6D09-111015CD			Y	D6D09	111015	CD		S1
11.53	35.42	25.58	38.72	209.56	416.2	12.53	10.65	-2.36	0.06	10154	9684	58.57	54.22	26.09	0.477745	FL2-A	2011_1019H.168	D6D10-111015CD	D6D10-111015CD			Y	D6D10	111015	CD		S1
9.69	43.81	17.35	36.58	224.57	431.79	13.74	10.8	0.84	0.47	10316	9744	58.44	54.16	26.7	0.544968	FL2-A	2011_1019H.169	D6D11-111015CD	D6D11-111015CD			Y	D6D11	111015	CD		S1
11.44	42.08	20.44	37.81	221.17	427.35	13.4	9.16	-1.38	0.09	10257	9665	61.93	57.67	25.63	0.526724	FL2-A	2011_1019H.171	D6E03-111015CD	D6E03-111015CD			Y	D6E03	111015	CD		S1
9.92	39.31	23.16	37.87	215.58	419.77	13.27	9.64	-1.38	-0.79	10264	9679	59.57	55.71	24.15	0.509329	FL2-A	2011_1019H.172	D6E04-111015CD	D6E04-111015CD			Y	D6E04	111015	CD		S1
9.18	35.39	16.59	42.73	222	425.8	15.07	11.3	2.19	1.68	10560	9794	62.42	57.69	27.36	0.453021	FL2-A	2011_1019H.173	D6E05-111015CD	D6E05-111015CD			Y	D6E05	111015	CD		S1
11.12	40.35	18.21	41.87	216.8	417.49	13.45	10.26	-1.26	0.16	10198	9695	59.38	55.66	23.84	0.490757	FL2-A	2011_1019H.174	D6E06-111015CD	D6E06-111015CD			Y	D6E06	111015	CD		S1
10.01	34.87	19.21	43.54	218	419.86	12.69	10	0.95	0.41	10187	9716	59.49	56.29	24.54	0.444714	FL2-A	2011_1019H.175	D6E07-111015CD	D6E07-111015CD			Y	D6E07	111015	CD		S1
9.19	38.79	21.63	37.31	237.8	453.05	12.22	10.13	0.38	-0.11	10343	9726	69.33	64	27.82	0.509724	FL2-A	2011_1019H.177	D6E09-111015CD	D6E09-111015CD			Y	D6E09	111015	CD		S1
8.58	47.88	13.48	36.31	256.53	463.47	14.28	9.95	1.23	-0.4	10467	9705	72.44	68.67	28.5	0.568714	FL2-A	2011_1019H.178	D6E10-111015CD	D6E10-111015CD			Y	D6E10	111015	CD		S1
10.31	46.07	17.78	36.25	224.01	432.89	13.57	9.61	-1.77	0.65	10256	9721	58.25	54.36	26.46	0.559645	FL2-A	2011_1019H.179	D6E11-111015CD	D6E11-111015CD			Y	D6E11	111015	CD		S1
12.74	42.37	18.37	40.12	212.95	410.46	14.45	10.5	-1.16	-0.35	10183	9637	57.86	54.02	23.71	0.513638	FL2-A	2011_1019H.180	D6F02-111015CD	D6F02-111015CD			Y	D6F02	111015	CD		S1
10.85	36.22	21.5	43.21	214.71	413.64	13.38	10.28	-1.95	-0.47	10155	9666	60.22	57.04	22.98	0.455999	FL2-A	2011_1019H.181	D6F03-111015CD	D6F03-111015CD			Y	D6F03	111015	CD		S1
11.24	37.46	20.02	42.51	211.66	407.1	13.59	10.27	-1.51	0.68	10129	9683	58.55	55.47	22.72	0.468426	FL2-A	2011_1019H.182	D6F04-111015CD	D6F04-111015CD			Y	D6F04	111015	CD		S1
12.66	33.13	7.94	54.12	217	416.21	15.3	14.45	1.98	2.37	10344	9831	78.32	64.62	46.18	0.379713	FL2-A	2011_1019H.183	D6F05-111015CD	D6F05-111015CD			Y	D6F05	111015	CD		S1
10.38	39.94	22.08	38.61	212.68	412.78	13.9	10.18	-1.38	-0.9	10183	9694	58.75	55.15	23.43	0.508466	FL2-A	2011_1019H.184	D6F06-111015CD	D6F06-111015CD			Y	D6F06	111015	CD		S1
8.65	50.63	19.09	30.54	221.33	430.46	13.77	9.69	-1.2	-0.4	10270	9690	58.37	54.57	25.74	0.623753	FL2-A	2011_1019H.185	D6F07-111015CD	D6F07-111015CD			Y	D6F07	111015	CD		S1
11.69	37.98	22.04	38.67	209.64	411.51	13.51	9.88	-0.76	0.36	10389	9753	58.34	54.34	24.57	0.495499	FL2-A	2011_1019H.186	D6F08-111015CD	D6F08-111015CD			Y	D6F08	111015	CD		S1
8.96	37.45	22.12	40.71	213	415.08	14.3	10.53	-1.18	-0.73	10152	9665	58.88	55.04	24.17	0.479145	FL2-A	2011_1019H.187	D6F09-111015CD	D6F09-111015CD			Y	D6F09	111015	CD		S1
8.5	37.78	18.62	43.76	218.68	420	13	10.72	-0.88	-0.25	10187	9691	59.25	55.8	23.51	0.463331	FL2-A	2011_1019H.188	D6F10-111015CD	D6F10-111015CD			Y	D6F10	111015	CD		S1
13.84	73.38	3.73	15.18	218	418.12	19.27	18.7	7.9	-1.83	11542	9784	66.92	64.46	27.1	0.828591	FL2-A	2011_1019H.189	D6F11-111015CD	D6F11-111015CD			Y	D6F11	111015	CD		S1
12.65	40.55	14.6	41.8	212	406.62	14.46	11.34	1.66	0.95	10278	9736	57.83	53.87	23.73	0.49241	FL2-A	2011_1019H.190	D6G02-111015CD	D6G02-111015CD			Y	D6G02	111015	CD		S1
9.26	39.46	20.09	40.46	216.54	417.85	13.04	10.36	-1.41	0.13	10268	9692	59	54.9	24.51	0.493744	FL2-A	2011_1019H.191	D6G03-111015CD	D6G03-111015CD			Y	D6G03	111015	CD		S1
10.1	40.72	14.78	43.83	220.28	419.31	12.34	9.86	-0.84	1.36	10249	9685	59.35	55.2	24.87	0.481609	FL2-A	2011_1019H.192	D6G04-111015CD	D6G04-111015CD			Y	D6G04	111015	CD		S1
11.81	42.02	16.91	39.67	215.99	415.34	13.98	10.09	0.36	0.63	10228	9713	58.06	54.16	23.63	0.514384	FL2-A	2011_1019H.193	D6G05-111015CD	D6G05-111015CD			Y	D6G05	111015	CD		S1
11.64	38.94	17.1	43.99	215.05	414.49	13.2	10.31	-1.65	1.03	10208	9665	58.41	55.01	23	0.469553	FL2-A	2011_1019H.194	D6G06-111015CD	D6G06-111015CD			Y	D6G06	111015	CD		S1
9.58	37.18	25.19	36.56	212.33	418.22	13.31	10.71	-1.37	0.14	10324	9698	56.71	51.89	25.98	0.504204	FL2-A	2011_1019H.195	D6G07-111015CD	D6G07-111015CD			Y	D6G07	111015	CD		S1
10.69	43.55	21.24	35.33	216.5	418.31	13.56	9.06	-1.07	-0.33	10248	9720	56.62	53.34	22	0.552104	FL2-A	2011_1019H.196	D6G08-111015CD	D6G08-111015CD			Y	D6G08	111015	CD		S1
11.47	40.91	18.9	40.55	215.01	416.54	13.32	9.65	-1.81	0.48	10192	9688	57.41	53.81	22.89	0.50221	FL2-A	2011_1019H.197	D6G09-111015CD	D6G09-111015CD			Y	D6G09	111015	CD		S1
20.13	46.72	30.38	23.15	253	485.25	14.15	12.45	2.39	-7.19	10490	9730	67.88	63.53	28.64	0.66867	FL2-A	2011_1019H.198	D6G10-111015CD	D6G10-111015CD			Y	D6G10	111015	CD		S1
12.56	45.06	15.4	39.86	218.14	416.43	14.16	10.26	-0.69	0.22	10172	9653	57.45	54.25	22.21	0.530617	FL2-A	2011_1019H.199	D6G11-111015CD	D6G11-111015CD			Y	D6G11	111015	CD		S1
11.01	41.29	20.18	38.84	218.98	419.28	13.22	9.92	-0.85	-0.47	10165	9671	58.18	54.81	22.8	0.515288	FL2-A	2011_1019H.200	V6H01-111015CD	V6H01-111015CD			Y	Vehic	111015	CD		S1
11.11	42.19	18.28	40.12	217	416.86	13	10.12	-0.91	-0.35	10215	9688	56.97	53.41	22.55	0.512574	FL2-A	2011_1019H.201	D6H02-111015CD	D6H02-111015CD			Y	D6H02	111015	CD		S1
8.49	40.21	21.43	38.91	218.84	420.64	12.73	10.82	-1.49	-0.69	10119	9683	56.43	52.63	23.5	0.508215	FL2-A	2011_1019H.202	D6H03-111015CD	D6H03-111015CD			Y	D6H03	111015	CD		S1
13.43	42.95	18.52	38.54	181.52	357.07	14.1	10.89	-1.77	0.84	10102	9676	56.06	51.94	24.01	0.527059	FL2-A	2011_1019H.203	D6H04-111015CD	D6H04-111015CD			Y	D6H04	111015	CD		S1
11.2	44.24	15.62	40.38	214.9	410.35	13.9	10.23	-0.94	0.48	10088	9650	55.59	52.36	21.73	0.522808	FL2-A	2011_1019H.204	D6H05-111015CD	D6H05-111015CD			Y	D6H05	111015	CD		S1
12.37	45.84	18.93	35.47	218	424.89	14.17	9.41	-1.34	-0.05	10159	9708	55.58	52.06	22.74	0.563768	FL2-A	2011_1019H.205	D6H06-111015CD	D6H06-111015CD			Y	D6H06	111015	CD		S1
9.58	43.7	18.78	37.81	219.75	421.46	13.12	9.83	-0.89	-0.51	10158	9687	56.4	53.04	22.11	0.536131	FL2-A	2011_1019H.206	D6H07-111015CD	D6H07-111015CD			Y	D6H07	111015	CD		S1
9.73	40.81	17.67	42.11	216	414.29	12.99	10.53	-1.41	-0.21	10144	9730	56.67	53.24	21.67	0.492161	FL2-A	2011_1019H.207	D6H08-111015CD	D6H08-111015CD			Y	D6H08	111015	CD		S1
10.98	42.51	22.51	34.01	221.69	444	13.65	10.98	-1.31	-0.08	10332	9706	55.85	48.92	30.67	0.555541	FL2-A	2011_1019H.208	D6H09-111015CD	D6H09-111015CD			Y	D6H09	111015	CD		S1
9.3	41.85	19.72	39.1	219.91	426.68	13.05	10.07	-0.73	-1.24	10182	9658	57.83	54.05	23.22	0.516986	FL2-A	2011_1019H.209	D6H10-111015CD	D6H10-111015CD			Y	D6H10	111015	CD		S1
11.98	43.91	14.54	42.37	218	416.78	13.66	10.31	-0.89	-0.48	10120	9698	57.07	54.15	22.04	0.508924	FL2-A	2011_1019H.210	D6H11-111015CD	D6H11-111015CD			Y	D6H11	111015	CD		S1
8.7	41.87	16.73	41.48	218.67	420.29	12.59	9.35	-1.17	0.39	10132	9726	55.83	52.4	21.53	0.50234	FL2-A	2011_1019H.211	V6H12-111015CD	V6H12-111015CD			Y	Vehic	111015	CD		S1
10.42	40.06	19.37	40.21	235.33	446.52	14.92	11.17	-0.95	0.33	10112	9694	66.32	61.11	28.75	0.499066	FL2-A	2011_1024H.001	V8A01-111020IM	V8A01-111020IM			Y	Vehic	111020	IM		S1
10.17	39.01	18.04	42.78	224.15	424.54	14.57	11.95	-1.55	0.5	10093	9723	68.27	62.93	29.05	0.476953	FL2-A	2011_1024H.002	D8A02-111020IM	D8A02-111020IM			Y	D8A02	111020	IM		S1
8.96	39.99	20.34	38.75	223	427.71	19	15.59	-2.22	0.08	10084	9706	66.18	61.13	28.84	0.507874	FL2-A	2011_1024H.003	D8A03-111020IM	D8A03-111020IM			Y	D8A03	111020	IM		S1
10.39	38.78	24.52	36.49	236.62	450.95	15.08	11.9	-1.22	-1	10066	9712	67.78	62.4	28.62	0.515212	FL2-A	2011_1024H.004	D8A04-111020IM	D8A04-111020IM			Y	D8A04	111020	IM		S1
7.69	44.15	19.81	35.58	235	450.73	17.12	14.58	-1.72	-0.73	10118	9753	70.34	60.01	38.43	0.553744	FL2-A	2011_1024H.005	D8A05-111020IM	D8A05-111020IM			Y	D8A05	111020	IM		S1
8.45	83.08	1.54	18.28	232.39	414.98	24.87	28.22	-2.07	-0.84	10359	9760	79.77	78.29	27.58	0.819653	FL2-A	2011_1024H.006	D8A06-111020IM	D8A06-111020IM			Y	D8A06	111020	IM		S1
9.89	40.9	3.17	57.51	234.19	422.98	17.72	18.63	-2.03	0.04	10059	9750	67.66	62.85	28.42	0.415608	FL2-A	2011_1024H.007	D8A07-111020IM	D8A07-111020IM			Y	D8A07	111020	IM		S1
10.13	36.57	22.82	39.69	232.14	437.99	14.49	12.2	-1.01	-0.17	10064	9729	69.2	63.64	29.07	0.479544	FL2-A	2011_1024H.008	D8A08-111020IM	D8A08-111020IM			Y	D8A08	111020	IM		S1
9.69	35.05	13.58	51.55	227.33	419	16.12	16	-2.15	0.11	10045	9696	71.6	65.99	30.55	0.404734	FL2-A	2011_1024H.009	D8A09-111020IM	D8A09-111020IM			Y	D8A09	111020	IM		S1
9.06	37.27	25.76	37.32	234	450.51	15.79	12.33	-1.86	-1.29	10048	9702	67.06	61.89	28.31	0.499665	FL2-A	2011_1024H.010	D8A10-111020IM	D8A10-111020IM			Y	D8A10	111020	IM		S1
7.77	87.25	5.04	9.11	282	540.88	20.63	9.37	-1.06	-0.05	10353	9746	76.76	76.16	25.22	0.905459	FL2-A	2011_1024H.011	D8A11-111020IM	D8A11-111020IM			Y	D8A11	111020	IM		S1
10.91	38.44	28.53	33.29	235.78	459.01	15.59	12.58	-1.9	-2.59	10050	9744	67.12	62	29.13	0.535899	FL2-A	2011_1024H.012	V8A12-111020IM	V8A12-111020IM			Y	Vehic	111020	IM		S1
10.62	46.05	11.66	40.92	226	433.47	17.88	14.43	-1.32	1.74	10079	9753	65.42	58.11	33.22	0.529493	FL2-A	2011_1024H.013	D8B02-111020IM	D8B02-111020IM			Y	D8B02	111020	IM		S1
9.37	38.48	20.89	39.9	229	439.22	14.84	12.56	-1.17	0.09	10057	9740	66.25	61.31	27.86	0.490942	FL2-A	2011_1024H.014	D8B03-111020IM	D8B03-111020IM			Y	D8B03	111020	IM		S1
10.04	35.53	22.84	42.59	226	433.47	15.87	12.92	-2.65	-0.68	10062	9706	68.32	63.21	28.1	0.454813	FL2-A	2011_1024H.015	D8B04-111020IM	D8B04-111020IM			Y	D8B04	111020	IM		S1
11.31	42	22.57	35.67	226.17	431.36	15.37	11.45	-1.13	-1.04	10061	9710	67.06	62.42	27.74	0.540749	FL2-A	2011_1024H.016	D8B05-111020IM	D8B05-111020IM			Y	D8B05	111020	IM		S1
9.96	41.64	18.4	39.59	233.98	439.12	15.88	11.82	-0.99	0	10043	9720	67.47	62.09	28.58	0.512618	FL2-A	2011_1024H.017	D8B06-111020IM	D8B06-111020IM			Y	D8B06	111020	IM		S1
9.3	37.13	25.37	37.46	232.43	445.63	14.85	11.96	-1.37	-1.22	10065	9716	70.74	65.47	29.42	0.497788	FL2-A	2011_1024H.018	D8B07-111020IM	D8B07-111020IM			Y	D8B07	111020	IM		S1
9.25	38.02	22.86	38.99	228	436.09	15.7	12.59	-1.53	-0.83	10054	9736	69.56	63.93	29.34	0.493702	FL2-A	2011_1024H.019	D8B08-111020IM	D8B08-111020IM			Y	D8B08	111020	IM		S1
10.57	41.08	20.1	38.76	232	440.1	15.91	12.14	-1.11	-0.53	10064	9743	67.79	62.67	28.19	0.514529	FL2-A	2011_1024H.020	D8B09-111020IM	D8B09-111020IM			Y	D8B09	111020	IM		S1
8.81	38.32	21.6	40.29	234.28	446.51	15.37	12.97	-1.39	-1.13	10050	9744	65.17	60.14	26.99	0.48747	FL2-A	2011_1024H.021	D8B10-111020IM	D8B10-111020IM			Y	D8B10	111020	IM		S1
8.8	37.53	22.75	39.28	234.43	445.55	14.81	11.7	-1.55	-0.42	10057	9769	68.03	62.76	28.8	0.488608	FL2-A	2011_1024H.022	D8B11-111020IM	D8B11-111020IM			Y	D8B11	111020	IM		S1
10.9	37.07	20.5	42.31	227.91	436.65	14.59	11.83	-1.97	0.66	10048	9730	67.86	62.47	28.52	0.466994	FL2-A	2011_1024H.023	D8C02-111020IM	D8C02-111020IM			Y	D8C02	111020	IM		S1
9.4	34.12	26.22	39.54	225.12	434.56	13.95	11.48	-1.75	-0.42	10066	9692	69.4	64.36	28.06	0.463209	FL2-A	2011_1024H.024	D8C03-111020IM	D8C03-111020IM			Y	D8C03	111020	IM		S1
8.35	37.27	20.69	41.92	228.71	434.03	14.98	12.57	-1.5	-0.32	10059	9724	68.13	63.02	28.05	0.47064	FL2-A	2011_1024H.025	D8C04-111020IM	D8C04-111020IM			Y	D8C04	111020	IM		S1
11.3	40.48	21.67	37.28	227.98	434.58	15.32	11.3	-0.4	-0.41	10044	9731	68.54	62.94	29.93	0.520576	FL2-A	2011_1024H.026	D8C05-111020IM	D8C05-111020IM			Y	D8C05	111020	IM		S1
9.42	35.85	21.22	43.1	220.04	421.67	14.57	12.85	-1.62	-0.59	10049	9714	68.57	63.42	28.74	0.454085	FL2-A	2011_1024H.027	D8C06-111020IM	D8C06-111020IM			Y	D8C06	111020	IM		S1
8.01	36.65	17.07	45.71	239	458.4	21.49	18.56	-2.11	-0.81	10265	9727	89.04	87.48	35.65	0.444998	FL2-A	2011_1024H.028	D8C07-111020IM	D8C07-111020IM			Y	D8C07	111020	IM		S1
9.78	38.38	22.98	38.81	223.22	431.55	15.57	11.01	-1.74	-0.26	10063	9702	69.65	64.08	29.92	0.497215	FL2-A	2011_1024H.029	D8C08-111020IM	D8C08-111020IM			Y	D8C08	111020	IM		S1
9.46	37.19	21.68	40.74	226	435.01	15.55	11.92	-1.53	0.15	10048	9731	67.72	62.67	28.71	0.477223	FL2-A	2011_1024H.030	D8C09-111020IM	D8C09-111020IM			Y	D8C09	111020	IM		S1
10.07	38.63	18.26	42.93	224.4	429.47	16.07	13.14	-1.4	-0.08	10054	9705	66.62	61.17	28.55	0.473639	FL2-A	2011_1024H.031	D8C10-111020IM	D8C10-111020IM			Y	D8C10	111020	IM		S1
8.27	33.72	23.96	41.75	225.93	432.05	14.57	12.08	-1.66	-0.32	10063	9689	68.22	62.9	28.66	0.4468	FL2-A	2011_1024H.032	D8C11-111020IM	D8C11-111020IM			Y	D8C11	111020	IM		S1
8.97	35.44	27.39	36.71	223.4	434.99	16.19	13.01	-2.05	-0.79	10109	9741	66.7	60.75	30.51	0.491199	FL2-A	2011_1024H.033	D8D02-111020IM	D8D02-111020IM			Y	D8D02	111020	IM		S1
8.46	32.34	26.33	41.31	225.84	439.16	12.71	11.65	-1.7	-0.58	10080	9739	70.09	64.53	30.34	0.439104	FL2-A	2011_1024H.034	D8D03-111020IM	D8D03-111020IM			Y	D8D03	111020	IM		S1
9.69	37.05	23.22	39.24	224.55	429.68	14.23	11.04	-1.21	-0.27	10063	9718	68.75	63.4	28.94	0.485647	FL2-A	2011_1024H.035	D8D04-111020IM	D8D04-111020IM			Y	D8D04	111020	IM		S1
9.12	36.44	23.85	39.05	221.52	428.65	14.97	12.45	-1.57	-0.24	10045	9738	65.55	60.95	27.42	0.482713	FL2-A	2011_1024H.036	D8D05-111020IM	D8D05-111020IM			Y	D8D05	111020	IM		S1
9.17	42.04	20.58	37.34	228.58	443.68	15.96	12	-1.37	-0.16	10052	9759	64.17	58.13	30.08	0.529604	FL2-A	2011_1024H.037	D8D06-111020IM	D8D06-111020IM			Y	D8D06	111020	IM		S1
7.39	16.66	2.89	77.7	236	452.65	20.18	26.33	-0.47	2.64	10279	9723	105.9	103.78	39.43	0.176558	FL2-A	2011_1024H.038	D8D07-111020IM	D8D07-111020IM			Y	D8D07	111020	IM		S1
9.6	36.64	20.09	43.7	226.05	431.07	13.66	10.91	-1.53	-0.12	10042	9737	67.87	62.95	27.77	0.456062	FL2-A	2011_1024H.039	D8D08-111020IM	D8D08-111020IM			Y	D8D08	111020	IM		S1
8.7	35.85	22.97	41.42	221.97	432.34	15.02	12.28	-2.05	-0.32	10043	9736	67.48	62.35	28.72	0.463958	FL2-A	2011_1024H.040	D8D09-111020IM	D8D09-111020IM			Y	D8D09	111020	IM		S1
8.86	39.19	21.94	39.09	227.32	440.29	15.03	11.52	-1.67	-0.63	10041	9748	66.92	61.69	28.14	0.500639	FL2-A	2011_1024H.041	D8D10-111020IM	D8D10-111020IM			Y	D8D10	111020	IM		S1
9.77	39.05	19.92	41.17	228.72	439.78	14.76	11.4	-0.88	-0.66	10041	9720	65.49	60.6	27.54	0.486786	FL2-A	2011_1024H.042	D8D11-111020IM	D8D11-111020IM			Y	D8D11	111020	IM		S1
10.85	53.32	31.99	14.55	246	471.83	20.62	13.37	-1.01	-3.59	10381	9789	83.98	80.54	28.98	0.78562	FL2-A	2011_1024H.043	D8E02-111020IM	D8E02-111020IM			Y	D8E02	111020	IM		S1
8.83	41.37	19.62	38.82	229.44	436.64	14.76	11.95	-1.15	-0.3	10054	9708	70.53	64.88	30.57	0.5159	FL2-A	2011_1024H.044	D8E03-111020IM	D8E03-111020IM			Y	D8E03	111020	IM		S1
11.86	40.46	18.57	39.38	218.72	430.33	16.32	11.42	-1.98	1.83	10115	9677	66.86	60.48	35.12	0.506764	FL2-A	2011_1024H.045	D8E04-111020IM	D8E04-111020IM			Y	D8E04	111020	IM		S1
9.81	37.83	23.44	38.46	221.91	434.34	12.56	10.2	-1.21	-0.24	10037	9753	63.56	59.2	26.57	0.495871	FL2-A	2011_1024H.046	D8E05-111020IM	D8E05-111020IM			Y	D8E05	111020	IM		S1
9.86	38.58	20.13	41.07	222.41	430.46	14.11	10.9	-1.16	0.05	10043	9724	63.67	59.21	27.14	0.484369	FL2-A	2011_1024H.047	D8E06-111020IM	D8E06-111020IM			Y	D8E06	111020	IM		S1
9.34	37.47	20.48	42.04	223.67	434.51	13.5	10.22	-1.4	0.23	10029	9709	65.98	61.58	27.19	0.471261	FL2-A	2011_1024H.048	D8E07-111020IM	D8E07-111020IM			Y	D8E07	111020	IM		S1
9.4	38	22.95	39.27	221.25	430.83	13.22	10.9	-1.71	-0.39	10041	9734	66.23	61.42	27.91	0.491782	FL2-A	2011_1024H.049	D8E08-111020IM	D8E08-111020IM			Y	D8E08	111020	IM		S1
10.03	41.35	20.42	37.76	224.73	434.01	14.75	10.38	-1.26	-0.13	10059	9716	64.04	60.04	26.46	0.52269	FL2-A	2011_1024H.050	D8E09-111020IM	D8E09-111020IM			Y	D8E09	111020	IM		S1
7.76	32.48	20.74	46.05	240.71	466.75	13.32	11.78	-1.2	0.05	10075	9736	71.97	62.81	35.46	0.4136	FL2-A	2011_1024H.051	D8E10-111020IM	D8E10-111020IM			Y	D8E10	111020	IM		S1
7.09	33.71	22.94	43.45	235.71	461.7	13.13	11.44	-1.48	-0.61	10083	9717	71.2	63.95	34.12	0.436884	FL2-A	2011_1024H.052	D8E11-111020IM	D8E11-111020IM			Y	D8E11	111020	IM		S1
9.81	38.1	20.34	41.49	220.76	426.28	12.8	11.14	-1	-0.17	10045	9711	67.73	62.91	28.09	0.478703	FL2-A	2011_1024H.053	D8F02-111020IM	D8F02-111020IM			Y	D8F02	111020	IM		S1
10.56	47.51	16.95	35.92	241.46	463.28	14.71	11.39	-0.92	-0.47	10069	9731	65	59.45	29.58	0.569459	FL2-A	2011_1024H.054	D8F03-111020IM	D8F03-111020IM			Y	D8F03	111020	IM		S1
8.74	35	22.6	42.3	225.8	436	13.22	10.99	-1.59	-0.34	10056	9746	67.24	62.62	27.42	0.452781	FL2-A	2011_1024H.055	D8F04-111020IM	D8F04-111020IM			Y	D8F04	111020	IM		S1
9.26	38.95	23.23	37.54	224	436.55	12.41	10.1	-1.68	-0.06	10053	9740	65.62	61.1	28.12	0.509217	FL2-A	2011_1024H.056	D8F05-111020IM	D8F05-111020IM			Y	D8F05	111020	IM		S1
8.96	37.47	23.84	38.37	223.74	436.69	13.14	9.72	-1.64	-0.08	10052	9725	67.52	62.7	28.05	0.494066	FL2-A	2011_1024H.057	D8F06-111020IM	D8F06-111020IM			Y	D8F06	111020	IM		S1
9.7	38.92	18.1	42.96	223.68	429.23	13.03	10.53	-0.88	0.1	10056	9739	68.97	64.09	28.26	0.47533	FL2-A	2011_1024H.058	D8F07-111020IM	D8F07-111020IM			Y	D8F07	111020	IM		S1
8.6	45.99	18.83	35.13	236.36	455.81	14	10.16	-1.15	-0.19	10062	9746	67.72	63.33	29.05	0.566938	FL2-A	2011_1024H.059	D8F08-111020IM	D8F08-111020IM			Y	D8F08	111020	IM		S1
8.88	34.62	22.31	43.12	224.96	438.1	12.21	10.37	-1.69	-0.24	10056	9727	66.45	61.88	27.01	0.445331	FL2-A	2011_1024H.060	D8F09-111020IM	D8F09-111020IM			Y	D8F09	111020	IM		S1
7.61	89.3	2.79	9.64	234.35	446.6	20.38	12.25	-1.01	-0.36	10247	9742	83.43	81.2	29.57	0.902567	FL2-A	2011_1024H.061	D8F10-111020IM	D8F10-111020IM			Y	D8F10	111020	IM		S1
9.1	37.91	19.12	42.92	223.98	433.01	13.44	11.45	-1.56	0.19	10051	9712	66.68	61.29	28.54	0.469009	FL2-A	2011_1024H.062	D8F11-111020IM	D8F11-111020IM			Y	D8F11	111020	IM		S1
9.46	46.03	20.28	33.3	237.31	460.78	13.29	11.01	-0.21	-1.25	10060	9750	68.35	60.4	34.97	0.580234	FL2-A	2011_1024H.063	D8G02-111020IM	D8G02-111020IM			Y	D8G02	111020	IM		S1
7.4	43.22	18.32	34.64	245.87	473.72	12.6	11.01	-0.16	2.59	10087	9733	77.27	64.97	43.81	0.555099	FL2-A	2011_1024H.064	D8G03-111020IM	D8G03-111020IM			Y	D8G03	111020	IM		S1
9.68	86.08	3.16	10.99	238	456.48	20.57	11.36	0.43	0.29	10319	9778	75.49	75.07	26.23	0.886783	FL2-A	2011_1024H.065	D8G04-111020IM	D8G04-111020IM			Y	D8G04	111020	IM		S1
8.74	36.93	19.87	42.31	230.58	447	12.46	9.95	-0.97	0.71	10052	9694	66.77	61.64	29.07	0.466052	FL2-A	2011_1024H.066	D8G05-111020IM	D8G05-111020IM			Y	D8G05	111020	IM		S1
10.01	39.63	23.07	37.03	233.97	457.44	12.88	9.82	-0.75	-0.7	10055	9754	69.92	64.43	30.49	0.516958	FL2-A	2011_1024H.067	D8G06-111020IM	D8G06-111020IM			Y	D8G06	111020	IM		S1
9.53	38.88	20.25	40.28	229.96	446.49	11.82	9.16	-0.67	0.03	10026	9719	66.14	61.44	27.28	0.491157	FL2-A	2011_1024H.068	D8G07-111020IM	D8G07-111020IM			Y	D8G07	111020	IM		S1
12.16	87.18	4.54	9.05	218	418.12	22.44	10.87	-0.69	0.86	10261	9752	79.01	77.31	26.52	0.905954	FL2-A	2011_1024H.069	D8G08-111020IM	D8G08-111020IM			Y	D8G08	111020	IM		S1
8.13	38.34	20.3	41.89	228.88	444.82	12.3	9.96	-1.25	-0.56	10033	9751	66.09	61.61	26.74	0.477876	FL2-A	2011_1024H.070	D8G09-111020IM	D8G09-111020IM			Y	D8G09	111020	IM		S1
7.82	36.56	20.03	43.42	229.39	444.84	11.85	9.68	-1.19	0.04	10037	9712	68.18	63.7	27.56	0.457114	FL2-A	2011_1024H.071	D8G10-111020IM	D8G10-111020IM			Y	D8G10	111020	IM		S1
8.36	35.18	20.04	45.15	225.78	439.12	11.9	10.34	-1.53	0.01	10031	9741	66.11	61.58	27.13	0.437943	FL2-A	2011_1024H.072	D8G11-111020IM	D8G11-111020IM			Y	D8G11	111020	IM		S1
7.22	35.89	20.4	43.85	231.93	449.11	11.35	9.89	-0.93	-0.38	10037	9709	65.79	61.17	27.7	0.450088	FL2-A	2011_1024H.073	V8H01-111020IM	V8H01-111020IM			Y	Vehic	111020	IM		S1
8.94	36.4	21.37	42.71	233.25	449.65	11.92	10.82	-1.19	-0.37	10038	9703	66.63	61.48	28.24	0.460119	FL2-A	2011_1024H.074	D8H02-111020IM	D8H02-111020IM			Y	D8H02	111020	IM		S1
7.68	34.99	20.82	43.73	233.38	450.57	11.14	9.6	-0.87	0.04	10042	9724	67.38	62.12	28.11	0.444487	FL2-A	2011_1024H.075	D8H03-111020IM	D8H03-111020IM			Y	D8H03	111020	IM		S1
8	37.09	23.48	39.51	232.86	450.03	12.01	9.47	-1.15	-0.65	10056	9716	64.45	59.9	26.3	0.484204	FL2-A	2011_1024H.076	D8H04-111020IM	D8H04-111020IM			Y	D8H04	111020	IM		S1
8.05	34.51	18.92	46.67	233.15	451.55	12.06	10.41	-1.53	0.29	10034	9687	65.64	60.7	27.77	0.425105	FL2-A	2011_1024H.077	D8H05-111020IM	D8H05-111020IM			Y	D8H05	111020	IM		S1
8.24	36.35	21.52	41.94	230	446.53	12.1	9.9	-1.01	-0.29	10038	9705	65.84	60.99	27.55	0.464299	FL2-A	2011_1024H.078	D8H06-111020IM	D8H06-111020IM			Y	D8H06	111020	IM		S1
8.07	37.97	18.11	43.86	230.92	447.29	12.21	9.44	-1.03	0.29	10060	9734	66.32	61.54	27.54	0.464011	FL2-A	2011_1024H.079	D8H07-111020IM	D8H07-111020IM			Y	D8H07	111020	IM		S1
6.33	52.7	7.98	40.67	259.69	478.82	18.84	10.87	-1.97	-0.16	10102	9743	79.86	73.8	33.28	0.564421	FL2-A	2011_1024H.080	D8H08-111020IM	D8H08-111020IM			Y	D8H08	111020	IM		S1
7.62	36.76	21.73	40.71	232.99	455.64	11.8	10.17	-1.67	0.66	10042	9756	64.52	58.14	30.29	0.474506	FL2-A	2011_1024H.081	D8H09-111020IM	D8H09-111020IM			Y	D8H09	111020	IM		S1
7.93	36.04	23.19	40.21	236.8	464.17	14.2	10.4	-1.19	-0.54	10072	9700	70.81	65.36	31.25	0.472656	FL2-A	2011_1024H.082	D8H10-111020IM	D8H10-111020IM			Y	D8H10	111020	IM		S1
7.49	37.16	22.98	39.77	235.41	463.53	12.02	8.36	-1.01	-0.55	10042	9700	61.69	56.91	27.66	0.483037	FL2-A	2011_1024H.083	D8H11-111020IM	D8H11-111020IM			Y	D8H11	111020	IM		S1
9.05	38.54	16.46	44.53	235	454.32	10.91	9.01	-0.54	0.74	10029	9709	65.25	60.37	27.54	0.463946	FL2-A	2011_1024H.084	V8H12-111020IM	V8H12-111020IM			Y	Vehic	111020	IM		S1
9.41	35.83	24.84	38.55	231	443.06	16.48	13.27	-2.51	0.36	10088	9650	68.62	63	30.09	0.481716	FL2-A	2011_1028H.001	V7A01-111024IM	V7A01-111024IM			Y	Vehic	111024	IM		S1
9.47	43.14	18.13	38.89	233.65	451.61	16.97	12.19	-1.55	-0.35	10098	9652	68.25	62.03	32.17	0.525905	FL2-A	2011_1028H.003	D7A03-111024IM	D7A03-111024IM			Y	D7A03	111024	IM		S1
10.49	39.83	20.29	40.04	217	435.69	16.42	12.4	-3	1.02	10096	9694	64.22	58.06	31.66	0.498685	FL2-A	2011_1028H.004	D7A04-111024IM	D7A04-111024IM			Y	D7A04	111024	IM		S1
9.22	33.22	23.9	42.64	232.5	453.56	15.68	11.45	-2.42	0.34	10047	9636	68.12	63.46	28.42	0.437912	FL2-A	2011_1028H.005	D7A05-111024IM	D7A05-111024IM			Y	D7A05	111024	IM		S1
8.5	35.43	23.08	41.86	222.64	431.33	16.26	12.3	-2.36	-0.76	10054	9665	66.89	62.02	27.67	0.458403	FL2-A	2011_1028H.006	D7A06-111024IM	D7A06-111024IM			Y	D7A06	111024	IM		S1
9.31	37.84	23.04	38.98	235.97	456.73	16.97	11.9	-1.08	-1.12	10050	9667	68.56	63.81	29.13	0.49258	FL2-A	2011_1028H.007	D7A07-111024IM	D7A07-111024IM			Y	D7A07	111024	IM		S1
9.77	38.37	20.42	40.67	233.26	448.08	17.01	11.34	-1.44	0.13	10053	9701	67.56	63.12	28.26	0.48545	FL2-A	2011_1028H.008	D7A08-111024IM	D7A08-111024IM			Y	D7A08	111024	IM		S1
9.57	38.83	19.81	41.14	232.65	447	17.14	12.09	-1.53	-0.21	10062	9642	67.58	62.87	28.29	0.485557	FL2-A	2011_1028H.009	D7A09-111024IM	D7A09-111024IM			Y	D7A09	111024	IM		S1
8.68	34.69	22.36	42.5	231.22	447.65	15.93	11.79	-1.85	0.18	10059	9666	67.86	62.95	28.39	0.449411	FL2-A	2011_1028H.010	D7A10-111024IM	D7A10-111024IM			Y	D7A10	111024	IM		S1
12.11	90.5	-1.47	13.25	227	435.39	29.27	20.94	-0.6	-0.73	10402	9772	81.9	79.37	30.59	0.872289	FL2-A	2011_1028H.011	D7A11-111024IM	D7A11-111024IM			Y	D7A11	111024	IM		S1
9.23	36	19.52	44.92	233.32	449	15.64	11.91	-2.25	0.38	10064	9634	66.97	61.53	29.15	0.444884	FL2-A	2011_1028H.012	V7A12-111024IM	V7A12-111024IM			Y	Vehic	111024	IM		S1
10.22	37.8	20.06	41.2	215.84	415.84	16.14	11.46	-1.57	0.84	10060	9667	69.36	63.92	29.41	0.478481	FL2-A	2011_1028H.013	D7B02-111024IM	D7B02-111024IM			Y	D7B02	111024	IM		S1
10.1	46.29	8.31	43.79	206	395.11	34.7	20.77	0.42	-1.29	10030	9724	68.85	63.58	29.08	0.513877	FL2-A	2011_1028H.015	D7B04-111024IM	D7B04-111024IM			Y	D7B04	111024	IM		S1
10.88	61.36	11.57	23.61	230	441.14	30.1	17.03	2.92	-1.94	10139	9764	88.1	81.48	39.13	0.722137	FL2-A	2011_1028H.016	D7B05-111024IM	D7B05-111024IM			Y	D7B05	111024	IM		S1
7.36	26.61	7.03	64.6	225	431.55	23.99	25.95	-0.53	0.19	10056	9662	100.8	82.54	58.5	0.291744	FL2-A	2011_1028H.017	D7B06-111024IM	D7B06-111024IM			Y	D7B06	111024	IM		S1
8.13	43.22	21.19	35.09	222.43	428.23	17.05	12.03	-1.36	-0.43	10111	9671	78.83	71.36	36.03	0.551909	FL2-A	2011_1028H.018	D7B07-111024IM	D7B07-111024IM			Y	D7B07	111024	IM		S1
9.9	34.26	22.49	39.96	224.52	435.46	15.83	12.85	-1.19	2.2	10088	9685	71.98	65.61	32.13	0.461601	FL2-A	2011_1028H.019	D7B08-111024IM	D7B08-111024IM			Y	D7B08	111024	IM		S1
14.06	53.38	36.34	12.58	269	515.94	21.69	16.22	-2.82	-6.08	10496	9782	91.08	88.45	32.41	0.809278	FL2-A	2011_1028H.020	D7B09-111024IM	D7B09-111024IM			Y	D7B09	111024	IM		S1
9.12	37.57	21.82	40.71	225.26	434.53	16.9	12.41	-1.31	-1.15	10077	9651	70.51	65.39	29.81	0.479944	FL2-A	2011_1028H.021	D7B10-111024IM	D7B10-111024IM			Y	D7B10	111024	IM		S1
10.83	45.79	21.35	32.73	238.5	456.53	16.44	11.48	-1.47	-0.42	10119	9677	74.72	65.84	37.87	0.583164	FL2-A	2011_1028H.022	D7B11-111024IM	D7B11-111024IM			Y	D7B11	111024	IM		S1
7.78	32.63	23.03	43.21	227.84	441.09	15.56	12.59	-1.74	0.26	10084	9657	69.15	63.89	28.83	0.430248	FL2-A	2011_1028H.023	D7C02-111024IM	D7C02-111024IM			Y	D7C02	111024	IM		S1
9.9	48.82	10.92	31.78	267	471.8	15.63	14.01	-0.4	7.56	10185	9730	107.78	93.27	54.08	0.605707	FL2-A	2011_1028H.024	D7C03-111024IM	D7C03-111024IM			Y	D7C03	111024	IM		S1
9.56	37.44	19.93	42.52	227	437.23	17.12	12.28	-2.01	0.06	10053	9650	69.77	64.4	29.78	0.468234	FL2-A	2011_1028H.025	D7C04-111024IM	D7C04-111024IM			Y	D7C04	111024	IM		S1
9.58	37.43	20.79	39.63	234	448.81	15.65	11.03	-1.83	1.66	10162	9715	76.38	70.5	33.64	0.485725	FL2-A	2011_1028H.026	D7C05-111024IM	D7C05-111024IM			Y	D7C05	111024	IM		S1
10.11	37.34	19.36	43.59	226.29	435.3	15.4	12.4	-2.25	0.3	10055	9699	67.48	62.33	29.33	0.461386	FL2-A	2011_1028H.027	D7C06-111024IM	D7C06-111024IM			Y	D7C06	111024	IM		S1
9.26	37.12	25.35	37.02	233.18	447	15.69	11.44	-0.83	-1.31	10053	9669	68.99	63.89	28.38	0.500674	FL2-A	2011_1028H.028	D7C07-111024IM	D7C07-111024IM			Y	D7C07	111024	IM		S1
10.56	81.31	10.01	9.37	241	462.24	28.26	11.18	-1.28	0.11	10381	9756	94.07	90.55	35.65	0.89667	FL2-A	2011_1028H.029	D7C08-111024IM	D7C08-111024IM			Y	D7C08	111024	IM		S1
9.82	37.85	21.49	40.15	224.89	431.83	16.19	11.64	-1.24	-0.27	10045	9672	69.1	64.27	28.64	0.485256	FL2-A	2011_1028H.030	D7C09-111024IM	D7C09-111024IM			Y	D7C09	111024	IM		S1
11.26	41.73	20.94	36.19	232.14	441.89	17.18	11.5	-0.67	-0.53	10053	9650	67.37	62.42	29.15	0.535549	FL2-A	2011_1028H.031	D7C10-111024IM	D7C10-111024IM			Y	D7C10	111024	IM		S1
9.83	35.98	20.24	42.51	228.67	435.19	16.07	12.41	-1.57	1.06	10063	9671	69.39	63.43	29.96	0.458402	FL2-A	2011_1028H.032	D7C11-111024IM	D7C11-111024IM			Y	D7C11	111024	IM		S1
9.48	39.38	21.29	38.31	226.54	437.06	15.96	11.78	-1	0.2	10076	9659	67.38	62.18	29.36	0.506886	FL2-A	2011_1028H.033	D7D02-111024IM	D7D02-111024IM			Y	D7D02	111024	IM		S1
11.68	26.73	16.43	55	233	446.89	19.81	30.17	-2.67	-0.6	10233	9742	94.24	84.38	41.69	0.327052	FL2-A	2011_1028H.034	D7D03-111024IM	D7D03-111024IM			Y	D7D03	111024	IM		S1
10.42	36.1	17.9	45	223	427.71	16.43	13.12	-1.64	0.87	10050	9694	67.49	62.57	28.26	0.445129	FL2-A	2011_1028H.035	D7D04-111024IM	D7D04-111024IM			Y	D7D04	111024	IM		S1
10.86	38.02	17.22	43.48	228.99	433.25	16.08	12.16	-1.09	1.19	10056	9655	71.85	66.11	30.73	0.466503	FL2-A	2011_1028H.036	D7D05-111024IM	D7D05-111024IM			Y	D7D05	111024	IM		S1
8.73	33.36	24.38	41.25	225.96	440.86	15.72	12.15	-1.58	0.1	10055	9664	68.87	63.52	29.44	0.447125	FL2-A	2011_1028H.037	D7D06-111024IM	D7D06-111024IM			Y	D7D06	111024	IM		S1
9.35	37.41	23.24	38.2	223.64	430.65	16.55	12.14	-1.32	-0.01	10064	9677	69.72	64.24	29.81	0.494776	FL2-A	2011_1028H.038	D7D07-111024IM	D7D07-111024IM			Y	D7D07	111024	IM		S1
9.42	33.58	21.74	42.92	220.94	426.9	16.66	12.63	-2.07	1.29	10058	9643	71.48	65.71	30.68	0.438954	FL2-A	2011_1028H.039	D7D08-111024IM	D7D08-111024IM			Y	D7D08	111024	IM		S1
8.86	37.24	22.97	39.42	219.89	428.91	16.78	12.68	-2.25	-0.11	10064	9657	68.47	62.8	30.18	0.485781	FL2-A	2011_1028H.040	D7D09-111024IM	D7D09-111024IM			Y	D7D09	111024	IM		S1
9.31	37.25	18.86	43.98	222.96	427.57	16.14	12.74	-2.27	0.4	10059	9636	68.93	63.68	28.83	0.458574	FL2-A	2011_1028H.041	D7D10-111024IM	D7D10-111024IM			Y	D7D10	111024	IM		S1
9.26	35.72	19.98	43.23	223.1	429.28	16.57	12.17	-1.64	0.94	10057	9640	69.07	63.92	29.1	0.452438	FL2-A	2011_1028H.042	D7D11-111024IM	D7D11-111024IM			Y	D7D11	111024	IM		S1
9.76	37.21	20.74	41.44	225	431.55	16.82	12.18	-1.93	0.43	10066	9644	70.46	64.88	30.1	0.473109	FL2-A	2011_1028H.043	D7E02-111024IM	D7E02-111024IM			Y	D7E02	111024	IM		S1
8.81	36.24	21.24	41.15	221.89	428.19	16.12	11.78	-1.41	0.56	10048	9662	68.33	63.08	29.31	0.468278	FL2-A	2011_1028H.044	D7E03-111024IM	D7E03-111024IM			Y	D7E03	111024	IM		S1
7.83	49.48	17.34	32.8	224.98	433.45	17.01	11.55	-1.47	0.2	10109	9675	72.3	64.79	36.28	0.601361	FL2-A	2011_1028H.045	D7E04-111024IM	D7E04-111024IM			Y	D7E04	111024	IM		S1
10.61	40.24	20.82	38.64	222.87	430.76	16.38	12.75	-0.56	-1.12	10066	9651	68.44	62.99	29.35	0.510142	FL2-A	2011_1028H.046	D7E05-111024IM	D7E05-111024IM			Y	D7E05	111024	IM		S1
10.2	36.31	21.5	41.26	224	430.19	16.36	11.45	-1.2	0.47	10072	9676	68.26	63.09	29.06	0.468093	FL2-A	2011_1028H.047	D7E06-111024IM	D7E06-111024IM			Y	D7E06	111024	IM		S1
10.23	35.49	20.44	43.73	219	420.03	16.1	12.94	-2.04	0.56	10050	9653	68.4	63.22	28.43	0.447993	FL2-A	2011_1028H.048	D7E07-111024IM	D7E07-111024IM			Y	D7E07	111024	IM		S1
9.25	50.79	15.56	33.88	228.99	435.35	16.78	11.47	-1.55	-0.12	10112	9682	74.05	66.05	35.95	0.599858	FL2-A	2011_1028H.049	D7E08-111024IM	D7E08-111024IM			Y	D7E08	111024	IM		S1
9.2	34.11	18.6	47.1	222.42	425.85	15.39	12.46	-2	0.52	10055	9658	70.07	64.88	29.14	0.420022	FL2-A	2011_1028H.050	D7E09-111024IM	D7E09-111024IM			Y	D7E09	111024	IM		S1
10.56	33.07	25.94	41.08	221	429.8	16.03	13.25	-2.14	-0.88	10071	9645	70.45	64.25	30.12	0.445988	FL2-A	2011_1028H.051	D7E10-111024IM	D7E10-111024IM			Y	D7E10	111024	IM		S1
9.51	38.27	20.61	41.11	221.53	425.17	16.39	13.2	-1.36	-0.71	10062	9651	68.84	63.48	29.34	0.482111	FL2-A	2011_1028H.052	D7E11-111024IM	D7E11-111024IM			Y	D7E11	111024	IM		S1
9.61	41.9	17.74	40.36	222.63	426.6	14.37	10.64	-1.03	-0.11	10066	9635	64.6	58.14	29.53	0.509361	FL2-A	2011_1028H.053	D7F02-111024IM	D7F02-111024IM			Y	D7F02	111024	IM		S1
10.01	37.5	24.4	38.57	219.6	426.99	16.26	12.06	-1.99	-0.95	10043	9699	67.03	62.1	27.87	0.492967	FL2-A	2011_1028H.054	D7F03-111024IM	D7F03-111024IM			Y	D7F03	111024	IM		S1
11.02	42.75	18.54	38.46	216.64	418.54	16.66	11.87	-1.48	0.33	10043	9690	64.27	58.77	28.8	0.526413	FL2-A	2011_1028H.055	D7F04-111024IM	D7F04-111024IM			Y	D7F04	111024	IM		S1
8.44	34.75	23.46	40.74	219.51	426.13	15.45	11.68	-1.71	0.32	10055	9671	67.04	61.68	28.48	0.460326	FL2-A	2011_1028H.056	D7F05-111024IM	D7F05-111024IM			Y	D7F05	111024	IM		S1
10.58	40.3	17.97	41.09	227	431.28	16.44	12.55	-0.79	0.02	10051	9652	67.16	61.96	28.99	0.495147	FL2-A	2011_1028H.057	D7F06-111024IM	D7F06-111024IM			Y	D7F06	111024	IM		S1
9.65	36.04	19.18	43.4	216.73	417.26	16.28	12.62	-1.77	1.44	10044	9625	67.49	62.43	28.67	0.453676	FL2-A	2011_1028H.058	D7F07-111024IM	D7F07-111024IM			Y	D7F07	111024	IM		S1
9.11	36.44	23.41	39.59	219.12	422.54	15.66	11.99	-1.84	-0.01	10046	9629	66.68	61.86	28.1	0.479284	FL2-A	2011_1028H.059	D7F08-111024IM	D7F08-111024IM			Y	D7F08	111024	IM		S1
10.21	39.26	21.32	39.24	219	423.73	16.25	11.96	-1.84	-0.02	10059	9671	66.24	60.32	29.76	0.500127	FL2-A	2011_1028H.060	D7F09-111024IM	D7F09-111024IM			Y	D7F09	111024	IM		S1
9.65	39.56	19.92	40.12	219	419.99	16.08	12.53	-1.55	0.09	10056	9709	66.17	60.75	28.69	0.496486	FL2-A	2011_1028H.061	D7F10-111024IM	D7F10-111024IM			Y	D7F10	111024	IM		S1
8.85	37.7	21.84	40.86	218	424	16.06	12.66	-1.92	-0.81	10049	9702	65.82	60.14	29.38	0.479888	FL2-A	2011_1028H.062	D7F11-111024IM	D7F11-111024IM			Y	D7F11	111024	IM		S1
8.83	35.04	20.41	43.89	213	408.53	17.13	14.23	-2.28	0.19	10083	9686	68.52	63.5	28.97	0.443938	FL2-A	2011_1028H.063	D7G02-111024IM	D7G02-111024IM			Y	D7G02	111024	IM		S1
10.36	38.09	22.63	39.15	220.65	424.66	16.35	12.47	-1.56	-0.64	10062	9688	69.7	63.74	29.91	0.493138	FL2-A	2011_1028H.064	D7G03-111024IM	D7G03-111024IM			Y	D7G03	111024	IM		S1
8.88	36.98	22.26	40.73	219.54	424.76	15.65	12.93	-2.03	-0.42	10065	9686	66.55	61.27	28.19	0.475872	FL2-A	2011_1028H.065	D7G04-111024IM	D7G04-111024IM			Y	D7G04	111024	IM		S1
12.5	39.55	1.88	59.28	224.18	409	17.99	17.16	-2.36	1.23	10066	9680	69.16	64.12	28.66	0.400182	FL2-A	2011_1028H.066	D7G05-111024IM	D7G05-111024IM			Y	D7G05	111024	IM		S1
9.69	36.48	19.51	41.55	224.41	425.68	15.28	12.44	-0.87	1.61	10055	9649	70.2	64.04	30.51	0.467512	FL2-A	2011_1028H.067	D7G06-111024IM	D7G06-111024IM			Y	D7G06	111024	IM		S1
9.38	33.2	20.11	44.85	216	414.29	14.38	13.52	-1.72	1.39	10050	9655	68.83	62.8	30.06	0.425368	FL2-A	2011_1028H.068	D7G07-111024IM	D7G07-111024IM			Y	D7G07	111024	IM		S1
9.76	34.37	21.16	43.46	219	420.04	15.51	12.56	-1.67	0.76	10076	9676	67.43	62.38	28.29	0.441603	FL2-A	2011_1028H.069	D7G08-111024IM	D7G08-111024IM			Y	D7G08	111024	IM		S1
9.47	39.29	23.27	38.09	223.6	435.36	13.99	11.04	-1.92	-0.64	10064	9719	65.47	60.22	28.23	0.507754	FL2-A	2011_1028H.070	D7G09-111024IM	D7G09-111024IM			Y	D7G09	111024	IM		S1
9.46	26.66	21.19	51.44	218.62	435.11	17.9	16.17	-1.89	-0.37	10087	9638	96.68	83.29	52.8	0.341357	FL2-A	2011_1028H.071	D7G10-111024IM	D7G10-111024IM			Y	D7G10	111024	IM		S1
9.31	39.35	24.45	35.97	220.2	423.74	15.56	12.19	-2.01	-0.52	10056	9722	67.04	61.25	29.76	0.522438	FL2-A	2011_1028H.072	D7G11-111024IM	D7G11-111024IM			Y	D7G11	111024	IM		S1
8.87	35.94	20.44	43.26	230.4	441.55	14.53	11.78	-1.5	0.21	10067	9642	68.88	62.71	30.28	0.453788	FL2-A	2011_1028H.073	V7H01-111024IM	V7H01-111024IM			Y	Vehic	111024	IM		S1
8.58	74.63	12.5	12.09	233	446.89	21.76	11.88	0.38	-1.05	10493	9795	73.55	72.19	25.48	0.860586	FL2-A	2011_1028H.074	D7H02-111024IM	D7H02-111024IM			Y	D7H02	111024	IM		S1
9.91	36.5	25.15	37.96	222.73	430.22	16.21	12.86	-1.85	-0.51	10056	9637	67.91	62.78	28.75	0.490196	FL2-A	2011_1028H.075	D7H03-111024IM	D7H03-111024IM			Y	D7H03	111024	IM		S1
9.89	38.7	19.51	41.51	216.46	416.08	16.03	12.53	-1.3	-0.13	10070	9667	66.72	60.85	28.96	0.482483	FL2-A	2011_1028H.076	D7H04-111024IM	D7H04-111024IM			Y	D7H04	111024	IM		S1
9.71	38.91	20.62	40.02	218.68	421.55	15.65	11.74	-1.39	0.17	10045	9706	66.62	61.38	29.12	0.492968	FL2-A	2011_1028H.077	D7H05-111024IM	D7H05-111024IM			Y	D7H05	111024	IM		S1
9.74	37.08	23.09	40	216.25	416.55	15.45	12.4	-2.11	-0.46	10054	9692	66.32	61.06	28.35	0.481059	FL2-A	2011_1028H.078	D7H06-111024IM	D7H06-111024IM			Y	D7H06	111024	IM		S1
11.32	42.77	21.44	36.01	217.83	418.74	16.35	11.25	-1.31	-0.45	10079	9670	65.22	60.55	27.83	0.542904	FL2-A	2011_1028H.079	D7H07-111024IM	D7H07-111024IM			Y	D7H07	111024	IM		S1
11.58	40.96	20.46	39.17	217.1	419.34	15.46	12.31	-1.33	-0.92	10058	9671	66.55	61.34	28.18	0.511169	FL2-A	2011_1028H.080	D7H08-111024IM	D7H08-111024IM			Y	D7H08	111024	IM		S1
10.96	45.9	19.99	33.5	217.99	426.32	15.85	11.36	-1	0.25	10062	9673	66.84	60.85	30.22	0.578086	FL2-A	2011_1028H.081	D7H09-111024IM	D7H09-111024IM			Y	D7H09	111024	IM		S1
9.55	37.66	21.09	40.82	219.75	417.19	15.37	12.65	-1.42	-0.2	10039	9735	67.05	61.41	28.73	0.479867	FL2-A	2011_1028H.082	D7H10-111024IM	D7H10-111024IM			Y	D7H10	111024	IM		S1
9.07	41.94	21.55	36.69	220.81	419.36	15.44	12.07	-1.57	-0.85	10086	9682	64.43	59.99	26.13	0.533384	FL2-A	2011_1028H.083	D7H11-111024IM	D7H11-111024IM			Y	D7H11	111024	IM		S1
9.41	36.23	23.64	38.92	218.99	423.19	15.3	12.48	-1.55	0.16	10053	9647	67.67	61.86	29.58	0.482102	FL2-A	2011_1028H.084	V7H12-111024IM	V7H12-111024IM			Y	Vehic	111024	IM		S1
10.1	39.16	15.38	44.67	230.06	436.15	14.71	11.03	-0.72	0.91	10034	9674	65.62	60.75	28.22	0.467136	FL2-A	2011_1101H.001	V8A01-111026IM	V8A01-111026IM			Y	Vehic	111026	IM		S1
9.28	36.48	21.11	41.83	224.79	435.19	14.06	10.47	-1.32	0.24	10022	9656	65.73	60.65	28.03	0.465841	FL2-A	2011_1101H.002	D8A02-111026IM	D8A02-111026IM			Y	D8A02	111026	IM		S1
9.36	39.03	14.83	44.92	228.88	433.1	15.14	11.3	-1.17	1.55	10029	9634	66.14	60.77	28.41	0.46492	FL2-A	2011_1101H.003	D8A03-111026IM	D8A03-111026IM			Y	D8A03	111026	IM		S1
8.85	35.51	19.35	44.36	229.72	440.01	14.92	11.46	-1.35	0.61	10042	9650	66.96	62.07	28.13	0.444597	FL2-A	2011_1101H.004	D8A04-111026IM	D8A04-111026IM			Y	D8A04	111026	IM		S1
7.99	43.67	21.97	33.56	229	446.41	15.71	11.27	-1.73	0.16	10066	9700	65.46	57.98	35.11	0.565454	FL2-A	2011_1101H.005	D8A05-111026IM	D8A05-111026IM			Y	D8A05	111026	IM		S1
15.7	92.54	-0.07	9.64	217	416.21	26.85	11.67	-1.75	1.15	10246	9734	78.19	76.55	27.43	0.905657	FL2-A	2011_1101H.006	D8A06-111026IM	D8A06-111026IM			Y	D8A06	111026	IM		S1
8.46	37.67	19.11	42.52	225.15	431.31	15.22	10.8	-1.31	0.07	10041	9653	67.16	62.32	28.1	0.469759	FL2-A	2011_1101H.007	D8A07-111026IM	D8A07-111026IM			Y	D8A07	111026	IM		S1
8.43	36.71	19.1	43.37	225.61	434.61	14.46	11.13	-1.62	0.79	10045	9653	67.85	62.5	29.4	0.458417	FL2-A	2011_1101H.008	D8A08-111026IM	D8A08-111026IM			Y	D8A08	111026	IM		S1
8.95	36.48	17.71	44.24	230.51	435.5	15.2	11.35	-1.36	1.53	10053	9632	71.18	65.67	31.12	0.451933	FL2-A	2011_1101H.009	D8A09-111026IM	D8A09-111026IM			Y	D8A09	111026	IM		S1
8.52	35.15	23.23	41.03	221.99	432.81	14.16	11.41	-1.59	-0.44	10037	9639	66.36	61	29.09	0.461407	FL2-A	2011_1101H.010	D8A10-111026IM	D8A10-111026IM			Y	D8A10	111026	IM		S1
8.86	88.39	2.99	10.27	266	510.19	23.57	13.82	-1.03	-0.98	10230	9748	73.94	73.29	25.25	0.895905	FL2-A	2011_1101H.011	D8A11-111026IM	D8A11-111026IM			Y	D8A11	111026	IM		S1
8.95	42.51	17.78	40.17	230.65	447.59	14.51	10.36	-1.03	-0.58	10026	9691	63.1	58.01	28.13	0.514151	FL2-A	2011_1101H.012	V8A12-111026IM	V8A12-111026IM			Y	Vehic	111026	IM		S1
10.59	43.19	19.17	38.18	212.5	423.57	16.82	11.78	-2.25	0.01	10044	9706	65.16	58.91	31.85	0.530785	FL2-A	2011_1101H.013	V8B02-111026IM	D8B02-111026IM	Y		Y	D8B02	111026	IM		S1
8.78	37.48	20.82	41.87	222	426.28	14.35	11.1	-1.39	-0.57	10035	9648	66.01	61.59	26.57	0.472338	FL2-A	2011_1101H.014	D8B03-111026IM	D8B03-111026IM			Y	D8B03	111026	IM		S1
8.74	36.25	20.73	42.73	222.86	429	15.23	10.98	-1.33	-0.24	10034	9636	67.52	62.58	28.14	0.458977	FL2-A	2011_1101H.015	D8B04-111026IM	D8B04-111026IM			Y	D8B04	111026	IM		S1
8.29	35.44	19.06	44.54	223.36	427.68	14.01	10.4	-1.01	0.58	10038	9668	68.97	64.54	28.1	0.443111	FL2-A	2011_1101H.016	D8B05-111026IM	D8B05-111026IM			Y	D8B05	111026	IM		S1
8.57	35.9	20.54	43.18	222.61	427.8	14.31	10.68	-1.3	0.02	10046	9658	68.13	63.47	27.73	0.453971	FL2-A	2011_1101H.017	D8B06-111026IM	D8B06-111026IM			Y	D8B06	111026	IM		S1
10.47	38.06	19.09	42.08	225.33	431.27	14.63	10.26	-0.9	0.43	10036	9620	67.82	63.38	27.89	0.474919	FL2-A	2011_1101H.018	D8B07-111026IM	D8B07-111026IM			Y	D8B07	111026	IM		S1
8.28	36.23	17.95	45.13	226.49	433.66	14.36	10.68	-1.28	0.68	10035	9654	69.31	63.9	29.69	0.445305	FL2-A	2011_1101H.019	D8B08-111026IM	D8B08-111026IM			Y	D8B08	111026	IM		S1
9.36	36.46	20.25	42.98	222.44	431.83	13.84	10.03	-1.51	0.41	10038	9691	65.71	61.27	27.03	0.458963	FL2-A	2011_1101H.020	D8B09-111026IM	D8B09-111026IM			Y	D8B09	111026	IM		S1
9.94	37.19	15.63	46.68	226	430.15	14.18	10.09	-0.95	0.95	10037	9652	67	62.57	27.54	0.443424	FL2-A	2011_1101H.021	D8B10-111026IM	D8B10-111026IM			Y	D8B10	111026	IM		S1
9.89	39.13	15.62	44.43	226.36	429.48	14.63	10.34	-0.8	0.96	10030	9679	66.67	61.58	28.17	0.468286	FL2-A	2011_1101H.022	D8B11-111026IM	D8B11-111026IM			Y	D8B11	111026	IM		S1
8.72	35.76	17.92	45.7	221.26	423.63	14.4	11.04	-1.14	0.51	10040	9659	66.63	62.06	27.86	0.438988	FL2-A	2011_1101H.023	D8C02-111026IM	D8C02-111026IM			Y	D8C02	111026	IM		S1
10.35	36.53	26.75	36.82	219.39	426.24	15.12	10.24	-1.92	-0.66	10056	9699	67.39	63.16	27.26	0.498023	FL2-A	2011_1101H.024	D8C03-111026IM	D8C03-111026IM			Y	D8C03	111026	IM		S1
8.06	37.42	20.85	42.27	226.95	448.06	12.73	9.87	-1.43	-0.55	10037	9703	67.16	62.54	28.06	0.46957	FL2-A	2011_1101H.025	D8C04-111026IM	D8C04-111026IM			Y	D8C04	111026	IM		S1
9.22	34.49	25.07	39.56	219.39	426.83	14.61	11.1	-1.41	-0.12	10061	9668	68.26	62.93	29.79	0.465766	FL2-A	2011_1101H.026	D8C05-111026IM	D8C05-111026IM			Y	D8C05	111026	IM		S1
9.27	35.53	18.77	45.22	223.85	433.32	13.63	9.77	-1.15	0.83	10039	9676	66.77	62.49	27.55	0.44	FL2-A	2011_1101H.027	D8C06-111026IM	D8C06-111026IM			Y	D8C06	111026	IM		S1
9.29	42.75	20.11	33.91	231.99	452.52	16.48	15.01	1.23	-0.53	10154	9756	80.67	74.12	36.64	0.557657	FL2-A	2011_1101H.028	D8C07-111026IM	D8C07-111026IM			Y	D8C07	111026	IM		S1
8.45	39.5	20.24	40.32	228.62	441.37	14.61	10.53	-0.79	-1.08	10031	9682	67.8	62.67	28.61	0.494863	FL2-A	2011_1101H.029	D8C08-111026IM	D8C08-111026IM			Y	D8C08	111026	IM		S1
8.68	37.07	18.69	43.6	224.29	432.88	14.26	10.04	-1.22	0.47	10051	9694	67.28	62.64	27.8	0.459526	FL2-A	2011_1101H.030	D8C09-111026IM	D8C09-111026IM			Y	D8C09	111026	IM		S1
9.16	40.57	19.02	40.33	224.72	433.17	14.76	10	-1.2	0.04	10045	9700	65.17	60.62	27.2	0.501483	FL2-A	2011_1101H.031	D8C10-111026IM	D8C10-111026IM			Y	D8C10	111026	IM		S1
8.98	36.07	22.29	41.56	226.86	439.98	13.74	10.02	-1.46	-0.51	10047	9663	65.99	61.5	27.18	0.46464	FL2-A	2011_1101H.032	D8C11-111026IM	D8C11-111026IM			Y	D8C11	111026	IM		S1
8.98	35.99	20.76	42.91	217.73	419.81	14.34	11.1	-1.61	0.3	10055	9665	65.23	59.34	29.47	0.456147	FL2-A	2011_1101H.033	D8D02-111026IM	D8D02-111026IM			Y	D8D02	111026	IM		S1
10.44	39.14	16.94	43.67	219.19	419.9	15.28	11.07	-1.4	0.85	10073	9672	65.8	60.76	28.32	0.472648	FL2-A	2011_1101H.034	D8D03-111026IM	D8D03-111026IM			Y	D8D03	111026	IM		S1
10.43	38.54	18.49	42.94	219.3	424.17	14.48	11.03	-1.51	0.61	10050	9654	66.08	61.13	27.56	0.473	FL2-A	2011_1101H.035	D8D04-111026IM	D8D04-111026IM			Y	D8D04	111026	IM		S1
10.83	36.67	18.22	45.35	217	416.54	14.42	10.92	-1.49	0.33	10034	9665	66.12	62.03	26.57	0.447086	FL2-A	2011_1101H.036	D8D05-111026IM	D8D05-111026IM			Y	D8D05	111026	IM		S1
8.86	38.19	22.93	38.9	218	426.96	14.35	10.87	-1.64	-0.28	10031	9711	61.57	56.65	27.49	0.495395	FL2-A	2011_1101H.037	D8D06-111026IM	D8D06-111026IM			Y	D8D06	111026	IM		S1
9	13.87	15.29	71.16	219	420.04	23.3	16.76	-2.87	-0.3	10246	9715	89.94	88.95	27.9	0.163119	FL2-A	2011_1101H.038	D8D07-111026IM	D8D07-111026IM			Y	D8D07	111026	IM		S1
8.14	35.49	23.71	40.16	218.1	424	13.99	10.46	-1.59	-0.05	10056	9635	66.41	61.7	28.1	0.469134	FL2-A	2011_1101H.039	D8D08-111026IM	D8D08-111026IM			Y	D8D08	111026	IM		S1
9.47	38.07	21.77	40.31	215.27	418.3	15.14	10.84	-1.65	-0.3	10050	9660	65.21	60.8	27.32	0.485711	FL2-A	2011_1101H.040	D8D09-111026IM	D8D09-111026IM			Y	D8D09	111026	IM		S1
9.81	36.69	19.52	42.95	222.86	426.53	14.3	10.55	-0.95	0.73	10056	9645	69.48	64.8	28.62	0.460698	FL2-A	2011_1101H.041	D8D10-111026IM	D8D10-111026IM			Y	D8D10	111026	IM		S1
10.28	37.53	18.23	43.31	225.97	434.32	13.55	9.55	-0.88	1.02	10041	9656	67.84	63.08	28.19	0.46425	FL2-A	2011_1101H.042	D8D11-111026IM	D8D11-111026IM			Y	D8D11	111026	IM		S1
14.86	43.01	37.62	21.05	229	439.22	21.22	14.28	-2.69	-4.83	10218	9716	82.48	79.89	28.38	0.671402	FL2-A	2011_1101H.043	D8E02-111026IM	D8E02-111026IM			Y	D8E02	111026	IM		S1
9.39	39.29	18.18	42.26	220.23	420.04	14.51	10.82	-1.46	0.61	10041	9681	67.4	62.47	28.89	0.48179	FL2-A	2011_1101H.044	D8E03-111026IM	D8E03-111026IM			Y	D8E03	111026	IM		S1
10.68	39.16	18.09	40.22	220.63	437.37	15.37	10.46	-1.55	2.54	10055	9669	64.5	58.83	32.81	0.493323	FL2-A	2011_1101H.045	D8E04-111026IM	D8E04-111026IM			Y	D8E04	111026	IM		S1
7.88	35.32	20.84	42.63	222.3	428.73	13.36	10.33	-0.9	0.52	10039	9652	68.76	63.77	28.24	0.453111	FL2-A	2011_1101H.046	D8E05-111026IM	D8E05-111026IM			Y	D8E05	111026	IM		S1
9.91	33.52	26.49	39.64	215	426.25	12.92	9.99	-2.02	-0.14	10035	9657	63.71	58.96	27.26	0.458174	FL2-A	2011_1101H.047	D8E06-111026IM	D8E06-111026IM			Y	D8E06	111026	IM		S1
10	39.8	19.39	40.99	214.79	415.1	15.49	10.74	-1.22	-0.17	10030	9679	67.55	63.06	28	0.492635	FL2-A	2011_1101H.048	D8E07-111026IM	D8E07-111026IM			Y	D8E07	111026	IM		S1
11.48	40.09	20.75	39.79	220	425.69	14.3	10.22	-1.38	-0.24	10040	9675	64.98	60.74	27.01	0.501878	FL2-A	2011_1101H.049	D8E08-111026IM	D8E08-111026IM			Y	D8E08	111026	IM		S1
9.42	37.04	20.11	43.04	219.15	425.81	13.98	9.99	-2	0.31	10037	9670	66.06	61.6	27.22	0.462537	FL2-A	2011_1101H.050	D8E09-111026IM	D8E09-111026IM			Y	D8E09	111026	IM		S1
9.77	36.05	16.49	46.51	233	448.38	13.43	10.58	-0.42	0.55	10080	9682	71.06	62.7	34.38	0.436652	FL2-A	2011_1101H.051	D8E10-111026IM	D8E10-111026IM			Y	D8E10	111026	IM		S1
8.91	33.77	23.49	42.72	222.78	442.22	13.23	10.35	-2.03	-0.02	10077	9690	64.02	57.13	31.61	0.441496	FL2-A	2011_1101H.052	D8E11-111026IM	D8E11-111026IM			Y	D8E11	111026	IM		S1
8.74	38.18	21.11	40.59	214.95	414.42	14.32	10.76	-1.29	-0.33	10045	9659	69.55	64.38	28.94	0.484702	FL2-A	2011_1101H.053	D8F02-111026IM	D8F02-111026IM			Y	D8F02	111026	IM		S1
11.76	47.88	15.45	37.32	221	427.39	16.08	11.35	-1.97	0.39	10063	9694	63.85	58.96	29.6	0.561972	FL2-A	2011_1101H.054	D8F03-111026IM	D8F03-111026IM			Y	D8F03	111026	IM		S1
10.15	35.42	19.55	44.7	215.61	417.27	13.75	10.56	-1.68	0.83	10040	9661	66.53	62.3	27.08	0.442087	FL2-A	2011_1101H.055	D8F04-111026IM	D8F04-111026IM			Y	D8F04	111026	IM		S1
8.96	37.5	23.06	39.28	218.06	424.96	14.02	10.25	-1.69	-0.11	10034	9683	65.6	61.18	28.07	0.488408	FL2-A	2011_1101H.056	D8F05-111026IM	D8F05-111026IM			Y	D8F05	111026	IM		S1
10.17	38.82	18.67	42.01	215.73	415.38	14.66	10.07	-1.75	1.06	10047	9630	66.43	61.77	27.81	0.480267	FL2-A	2011_1101H.057	D8F06-111026IM	D8F06-111026IM			Y	D8F06	111026	IM		S1
10.36	36.72	25.1	37.82	215.27	420.58	15.35	10.88	-1.79	-0.41	10057	9649	67.04	62.08	28.46	0.492621	FL2-A	2011_1101H.058	D8F07-111026IM	D8F07-111026IM			Y	D8F07	111026	IM		S1
7.46	45.97	15.57	38.39	221.7	422.27	16.69	11.87	-1.42	-0.01	10048	9675	72.61	67.94	30.99	0.544927	FL2-A	2011_1101H.059	D8F08-111026IM	D8F08-111026IM			Y	D8F08	111026	IM		S1
10.16	36.02	22.53	40.25	215.11	415.14	15.22	10.49	-1.46	0.72	10053	9643	69.59	64.82	29.18	0.47227	FL2-A	2011_1101H.060	D8F09-111026IM	D8F09-111026IM			Y	D8F09	111026	IM		S1
12.81	84.95	5.44	8.77	215	412.37	22.82	9.93	1.2	0.58	10237	9789	79.4	77.08	30.5	0.906423	FL2-A	2011_1101H.061	D8F10-111026IM	D8F10-111026IM			Y	D8F10	111026	IM		S1
10.42	37.83	18.59	42.97	216.7	419.72	14.81	11.28	-1.57	0.99	10047	9690	66.74	61.22	29.8	0.468193	FL2-A	2011_1101H.062	D8F11-111026IM	D8F11-111026IM			Y	D8F11	111026	IM		S1
9.34	47.95	16.38	36.1	211.24	408.19	15.9	11.79	-1.98	0.27	10056	9748	64.8	58.31	32.33	0.570494	FL2-A	2011_1101H.063	D8G02-111026IM	D8G02-111026IM			Y	D8G02	111026	IM		S1
9.86	49.02	15.96	35.05	218.95	420.85	15.48	11.34	-1.55	0.33	10061	9673	67.41	60.18	33.83	0.583086	FL2-A	2011_1101H.064	D8G03-111026IM	D8G03-111026IM			Y	D8G03	111026	IM		S1
10.95	83.37	6.45	8.82	202	387.44	23.44	11.13	0.39	0.96	10229	9782	74.65	73.58	26.19	0.904328	FL2-A	2011_1101H.065	D8G04-111026IM	D8G04-111026IM			Y	D8G04	111026	IM		S1
8.45	37.45	22.02	40.88	214	413.38	14.71	11.04	-1.79	-0.69	10037	9687	65.87	61.41	27.38	0.478105	FL2-A	2011_1101H.066	D8G05-111026IM	D8G05-111026IM			Y	D8G05	111026	IM		S1
9.19	36.85	20.66	41.81	215.26	418.54	13.21	10.9	-1.15	0.32	10054	9712	68.6	62.88	29.96	0.468472	FL2-A	2011_1101H.067	D8G06-111026IM	D8G06-111026IM			Y	D8G06	111026	IM		S1
9.72	38.9	22.37	38.47	212.91	411.54	15.03	11.15	-1.66	-0.21	10049	9661	68.01	63.14	28.1	0.502779	FL2-A	2011_1101H.068	D8G07-111026IM	D8G07-111026IM			Y	D8G07	111026	IM		S1
10.78	80.27	7.45	13.98	192	368.26	23.78	29.06	-1.3	-1.89	10293	9787	75.51	74.33	26.73	0.851671	FL2-A	2011_1101H.069	D8G08-111026IM	D8G08-111026IM			Y	D8G08	111026	IM		S1
10.86	40.26	20.49	39.5	218.99	420.48	14.39	10.2	-1.17	-0.62	10024	9692	68.18	63.62	27.89	0.504764	FL2-A	2011_1101H.070	D8G09-111026IM	D8G09-111026IM			Y	D8G09	111026	IM		S1
8.41	36.44	19.83	43.69	216.72	416.49	13.89	11.01	-1.48	0.09	10042	9674	66.98	62.55	27.56	0.454761	FL2-A	2011_1101H.071	D8G10-111026IM	D8G10-111026IM			Y	D8G10	111026	IM		S1
8.94	36.28	23.53	39.65	222.05	429	13.32	10.4	-1.36	-0.26	10030	9680	66.21	61.8	26.54	0.477809	FL2-A	2011_1101H.072	D8G11-111026IM	D8G11-111026IM			Y	D8G11	111026	IM		S1
8.82	36.69	21.36	41.61	215.67	417.42	13.7	10.72	-1.14	-0.29	10045	9663	68.33	63.48	29.15	0.468582	FL2-A	2011_1101H.073	V8H01-111026IM	V8H01-111026IM			Y	Vehic	111026	IM		S1
10	38.69	22.34	38.62	213.08	414.91	14.64	10.89	-1	-0.48	10041	9679	67.29	61.74	28.72	0.500453	FL2-A	2011_1101H.074	D8H02-111026IM	D8H02-111026IM			Y	D8H02	111026	IM		S1
9.67	37.91	19.59	42.2	212.55	404.53	14.77	11.42	-1.26	0.03	10034	9674	68.93	63.41	28.74	0.473224	FL2-A	2011_1101H.075	D8H03-111026IM	D8H03-111026IM			Y	D8H03	111026	IM		S1
9.5	37.32	22.74	39.74	214.44	411	14.74	11.25	-1.73	-0.45	10033	9673	68.73	63.34	29.46	0.484298	FL2-A	2011_1101H.076	D8H04-111026IM	D8H04-111026IM			Y	D8H04	111026	IM		S1
10.5	36.18	21.25	42.83	213.99	413.06	13.95	11.21	-1.68	0	10047	9654	69.55	64.58	29.33	0.457917	FL2-A	2011_1101H.077	D8H05-111026IM	D8H05-111026IM			Y	D8H05	111026	IM		S1
9.73	35.69	23.38	40.68	211.74	410.52	13.94	11.18	-1.58	-0.3	10042	9694	69.65	64.47	29.4	0.46733	FL2-A	2011_1101H.078	D8H06-111026IM	D8H06-111026IM			Y	D8H06	111026	IM		S1
8.9	35.21	25.37	39.75	214.92	417.4	13.83	11.05	-1.89	-1	10031	9707	67.89	63.04	27.94	0.469717	FL2-A	2011_1101H.079	D8H07-111026IM	D8H07-111026IM			Y	D8H07	111026	IM		S1
6.81	49.73	11.18	38.9	240.03	437.98	18.3	10.86	-1.17	0	10094	9694	82.15	75.49	34.2	0.561097	FL2-A	2011_1101H.080	D8H08-111026IM	D8H08-111026IM			Y	D8H08	111026	IM		S1
10.68	37.6	23.67	37.83	211.86	413.38	14.76	11.78	-0.88	-0.65	10047	9688	66.79	60.7	30.75	0.498475	FL2-A	2011_1101H.081	D8H09-111026IM	D8H09-111026IM			Y	D8H09	111026	IM		S1
8.21	30.21	19.2	49.27	223.44	421	16.85	13.72	-1.72	0.36	10085	9707	75.31	68.83	33.63	0.380096	FL2-A	2011_1101H.082	D8H10-111026IM	D8H10-111026IM			Y	D8H10	111026	IM		S1
9.81	38.67	19.45	42.57	220.21	431.39	14.68	10.61	-1.63	-0.08	10053	9723	61	56.18	27.17	0.475997	FL2-A	2011_1101H.083	D8H11-111026IM	D8H11-111026IM			Y	D8H11	111026	IM		S1
9.72	38.28	21.15	39.76	219.78	424.09	14.53	11.37	-1.06	0.2	10031	9652	67.22	61.99	28.84	0.490518	FL2-A	2011_1101H.084	V8H12-111026IM	V8H12-111026IM			Y	Vehic	111026	IM		S1
9.54	44.41	22.88	32.54	250.64	469.41	18.26	13.35	-1.47	-1.35	10102	9685	60.68	57.12	25.14	0.577128	FL2-A	2011_1103H.001	V0tub-111031SE-1	V0tub-111031SE-1			Y	Vehic	111031	SE	1	S2
10.18	49.66	33.44	13.35	285	546.63	22.78	12.06	0.83	-2.41	10296	9654	72.58	72.6	28.28	0.788129	FL2-A	2011_1103H.002	D1A11-111031SE	D1A11-111031SE			Y	D1A11	111031	SE		S2
6.95	58.31	15.56	25.76	276.73	498.43	18.22	12.78	-0.96	-0.91	10122	9691	65.76	61.62	27.21	0.693589	FL2-A	2011_1103H.006	D1D03-111031SE	D1D03-111031SE			Y	D1D03	111031	SE		S2
9.56	58.3	24.75	18.2	264	506.35	18.73	12.94	-1.44	-3.05	10161	9700	64.81	60.35	27.55	0.762092	FL2-A	2011_1103H.007	D1G08-111031SE	D1G08-111031SE			Y	D1G08	111031	SE		S2
9.93	27.32	9.52	56.19	247	473.75	27.67	26.46	2.68	1.46	10352	9807	65.75	62.43	29.49	0.327146	FL2-A	2011_1103H.008	D2B08-111031SE	D2B08-111031SE			Y	D2B08	111031	SE		S2
9.07	27.63	10.77	57.68	224	429.63	24.81	30.25	0.6	-0.08	10268	9745	56.58	53.14	26.46	0.323878	FL2-A	2011_1103H.009	D2E07-111031SE	D2E07-111031SE			Y	D2E07	111031	SE		S2
7.53	34.26	2.83	59.07	230	441.14	24.79	29.17	3.29	-0.3	10360	9758	74.83	71.47	34.93	0.367085	FL2-A	2011_1103H.010	D2E10-111031SE	D2E10-111031SE			Y	D2E10	111031	SE		S2
9.85	54.94	21.84	23.81	253	485.25	20.28	12.98	-2.08	-0.87	10092	9614	67.57	61.05	31.95	0.697651	FL2-A	2011_1103H.011	D2G03-111031SE	D2G03-111031SE			Y	D2G03	111031	SE		S2
6.45	29.05	2.74	67.86	206	395.11	23.88	31.91	0.14	-0.53	10246	9759	63.06	59.49	30.06	0.299763	FL2-A	2011_1103H.012	D2G08-111031SE	D2G08-111031SE			Y	D2G08	111031	SE		S2
11.04	52.45	29.16	16.35	259	496.76	22.67	16.35	-0.4	-2.78	10282	9790	69.86	65.71	29.68	0.762355	FL2-A	2011_1103H.013	D2G10-111031SE	D2G10-111031SE			Y	D2G10	111031	SE		S2
10.61	48.34	26.46	23.48	240	460.32	23.69	16.51	-1.33	-1.86	10328	9801	64.75	61.38	27.93	0.673072	FL2-A	2011_1103H.014	D2D04-111031SE	D3D04-111031SE	Y		Y	D3D04	111031	SE		S2
7.26	39.68	-2.78	62.44	225	431.55	28.94	31.25	1.37	0.47	10321	9714	65.73	59.79	32.16	0.388562	FL2-A	2011_1103H.015	D2D10-111031SE	D3D10-111031SE	Y		Y	D3D10	111031	SE		S2
10.16	48.27	19.77	30.94	253	485.25	16.32	12.03	-1.86	1.32	10180	9629	61.29	55.12	30.07	0.609393	FL2-A	2011_1103H.016	D3E03-111031SE	D3E03-111031SE			Y	D3E03	111031	SE		S2
7.23	27.38	3.72	65.48	220	421.96	25.4	35.42	2.41	-0.28	10384	9797	61.93	58.45	29.05	0.294852	FL2-A	2011_1103H.017	D3E06-111031SE	D3E06-111031SE			Y	D3E06	111031	SE		S2
8.57	51.91	10.41	35.22	229	439.22	25.71	17.8	0.84	-0.33	10522	9502	57.36	53.76	31.44	0.595776	FL2-A	2011_1103H.018	D3E08-111031SE	D3E08-111031SE			Y	D3E08	111031	SE		S2
9.48	67.69	20.1	12.85	270	517.86	22.13	10.94	-0.46	-2.17	10193	9736	72.58	67.74	33.13	0.840452	FL2-A	2011_1103H.019	D3G03-111031SE	D3G03-111031SE			Y	D3G03	111031	SE		S2
9.81	55.89	29.54	14.77	276	529.37	23.08	12.35	-1.22	-3.35	10196	9740	68.27	65.27	27.77	0.790971	FL2-A	2011_1103H.020	D3G04-111031SE	D3G04-111031SE			Y	D3G04	111031	SE		S2
9.82	60.47	36.19	2.56	296	567.73	19.79	5.18	-0.61	-0.52	10121	9742	86.66	83.65	27.87	0.959384	FL2-A	2011_1103H.021	D3H09-111031SE	D3H09-111031SE		High %G1	Y	D3H09	111031	SE		S2
10.97	37.76	10.97	48.76	197	377.85	23.78	23.86	0.56	-0.87	10334	9814	64.98	60.63	30.45	0.436431	FL2-A	2011_1103H.022	D3H10-111031SE	D3H10-111031SE			Y	D3H10	111031	SE		S2
9.09	42.78	14.47	44.34	235.66	435.16	18.92	16.23	-2.8	-0.97	10091	9694	60.31	57.1	24.04	0.491047	FL2-A	2011_1103H.023	V0tub-111031SE-2	V0tub-111031SE-2			Y	Vehic	111031	SE	2	S2
12.57	39.61	24.06	37.04	168.16	330.14	16.99	13.17	-2.3	-1.15	10047	9739	63.09	59.34	25.1	0.516765	FL2-A	2011_1103H.024	V5A01-111030IM	V5A01-111031IM	Y		Y	Vehic	111031	IM		S1
12.61	38.13	23.1	38.24	167.73	330.35	18.3	14.02	-2.99	0.47	10020	9747	61.94	56.79	28.48	0.49928	FL2-A	2011_1103H.025	D5A02-111030IM	D5A02-111031IM	Y		Y	D5A02	111031	IM		S1
13.35	44.81	18.48	37.02	177.36	343.28	17.94	12.61	-1.45	-0.73	10035	9703	62.37	58.07	26.28	0.547599	FL2-A	2011_1103H.026	D5A03-111030IM	D5A03-111031IM	Y		Y	D5A03	111031	IM		S1
11.93	39.62	20.04	40.65	179	343.79	18.04	12.7	-1.41	-1.13	10028	9723	66.02	61.79	26.5	0.493584	FL2-A	2011_1103H.027	D5A04-111030IM	D5A04-111031IM	Y		Y	D5A04	111031	IM		S1
11.82	38.02	20.14	41.61	179.21	345.51	16.77	12.12	-1.6	-0.08	10023	9708	65.46	60.88	26.38	0.477458	FL2-A	2011_1103H.028	D5A05-111030IM	D5A05-111031IM	Y		Y	D5A05	111031	IM		S1
11.33	36.86	21.06	41.1	165.46	323.01	16.43	12.77	-1.71	0.34	10024	9719	64.52	59.75	28.28	0.472807	FL2-A	2011_1103H.029	D5A06-111030IM	D5A06-111031IM	Y		Y	D5A06	111031	IM		S1
11.79	38.84	20.33	41.07	178.68	345.86	17.28	11.98	-1.57	-0.67	10028	9719	66.1	61.85	27.21	0.486047	FL2-A	2011_1103H.030	D5A07-111030IM	D5A07-111031IM	Y		Y	D5A07	111031	IM		S1
13.52	40.37	17.02	42.96	181.89	348.17	17.02	12.78	-1.31	-0.31	10030	9687	66.13	62.01	26.41	0.484459	FL2-A	2011_1103H.031	D5A08-111030IM	D5A08-111031IM	Y		Y	D5A08	111031	IM		S1
13.45	28.91	11.3	60.52	181	347.16	20.2	21.88	-3.5	0.78	10070	9682	88.02	81.85	38.16	0.32327	FL2-A	2011_1103H.032	D5A09-111030IM	D5A09-111031IM	Y		Y	D5A09	111031	IM		S1
11.49	38.86	21.41	39.87	187.2	363.52	17.21	12.11	-1.84	-0.8	10029	9721	65.39	61.03	26.55	0.493586	FL2-A	2011_1103H.033	D5A10-111030IM	D5A10-111031IM	Y		Y	D5A10	111031	IM		S1
12.91	41.85	29.17	29.5	202	387.44	16.92	13.07	-2.97	-1.36	10077	9715	82.78	74.98	34.95	0.586545	FL2-A	2011_1103H.034	D5A11-111030IM	D5A11-111031IM	Y		Y	D5A11	111031	IM		S1
11.29	40.69	19.48	39.95	191.18	368.32	17.02	11.99	-1.37	-0.82	10030	9702	64.44	60.27	26.23	0.504588	FL2-A	2011_1103H.035	V5A12-111030IM	V5A12-111031IM	Y		Y	Vehic	111031	IM		S1
13.53	34.86	25.55	39.44	151.94	295.96	17.6	14.95	-2.51	-0.92	10028	9725	65.92	61.39	26.48	0.469179	FL2-A	2011_1103H.036	D5B02-111030IM	D5B02-111031IM	Y		Y	D5B02	111031	IM		S1
13.15	40.63	18.59	40.19	174.69	331.76	16.8	11.95	-1.11	0	10049	9716	67.39	63.47	26.05	0.502722	FL2-A	2011_1103H.037	D5B03-111030IM	D5B03-111031IM	Y		Y	D5B03	111031	IM		S1
13.08	40.25	15.78	43	174.63	330.75	18.36	13.44	-0.97	0.21	10035	9698	65.44	61.24	25.97	0.483483	FL2-A	2011_1103H.038	D5B04-111030IM	D5B04-111031IM	Y		Y	D5B04	111031	IM		S1
11.45	36.67	24.17	39.45	171.05	331.45	17.18	12.63	-2	-1.25	10031	9712	66.6	62.18	26.62	0.481739	FL2-A	2011_1103H.039	D5B05-111030IM	D5B05-111031IM	Y		Y	D5B05	111031	IM		S1
11.49	36.13	18.95	44.19	169	324.14	16.11	12.36	-1.75	0.52	10027	9726	66.52	62.55	25.43	0.449826	FL2-A	2011_1103H.040	D5B06-111030IM	D5B06-111031IM	Y		Y	D5B06	111031	IM		S1
10.9	35.2	22.37	42.13	166.72	322.38	15.95	12.4	-1.67	-0.44	10027	9705	67.88	63.59	26.8	0.455192	FL2-A	2011_1103H.041	D5B07-111030IM	D5B07-111031IM	Y		Y	D5B07	111031	IM		S1
11.79	39.88	21.49	38.93	182.55	351.84	16.63	11.51	-1.23	-1.35	10028	9719	65.51	61.71	25.53	0.506027	FL2-A	2011_1103H.042	D5B08-111030IM	D5B08-111031IM	Y		Y	D5B08	111031	IM		S1
11.38	37.31	18.68	43.19	177	339.49	17.32	13.46	-2.06	0.69	10031	9702	65.64	61.42	26.21	0.463478	FL2-A	2011_1103H.043	D5B09-111030IM	D5B09-111031IM	Y		Y	D5B09	111031	IM		S1
12.26	40.05	17.41	42.58	181.69	347.68	16.43	11.8	-1.07	-0.24	10027	9720	66.74	62.53	26.25	0.484691	FL2-A	2011_1103H.044	D5B10-111030IM	D5B10-111031IM	Y		Y	D5B10	111031	IM		S1
10.88	38.69	18.53	43.28	179.17	341.09	17.83	13.74	-1.84	-0.9	10037	9740	66.18	61.39	26.86	0.472002	FL2-A	2011_1103H.045	D5B11-111030IM	D5B11-111031IM	Y		Y	D5B11	111031	IM		S1
11.05	37.37	21.6	41.23	176.78	339.88	16.94	12.71	-2.37	-0.28	10028	9741	65.22	60.69	26.52	0.475445	FL2-A	2011_1103H.046	D5C02-111030IM	D5C02-111031IM	Y		Y	D5C02	111031	IM		S1
11.56	36.28	21.62	42.31	174.69	338.52	16.55	12.69	-2.16	-0.42	10036	9707	66.27	61.91	26.99	0.461636	FL2-A	2011_1103H.047	D5C03-111030IM	D5C03-111031IM	Y		Y	D5C03	111031	IM		S1
12.11	37.09	21.38	41.73	178.27	344	17.6	12.75	-2.15	-0.28	10025	9697	65.66	61.78	25.62	0.470566	FL2-A	2011_1103H.048	D5C04-111030IM	D5C04-111031IM	Y		Y	D5C04	111031	IM		S1
11.73	39.05	19.67	42.04	176.44	338.86	18.07	13.49	-2.08	-1.01	10017	9734	65.16	61.53	25.47	0.481564	FL2-A	2011_1103H.049	D5C05-111030IM	D5C05-111031IM	Y		Y	D5C05	111031	IM		S1
13.41	40.44	21.73	38.05	179.06	342.85	18.09	12.52	-1.5	-1.33	10034	9746	65.37	61.77	25.81	0.515225	FL2-A	2011_1103H.050	D5C06-111030IM	D5C06-111031IM	Y		Y	D5C06	111031	IM		S1
11.28	36.46	20.9	42.55	181.64	349.14	16.62	12.86	-1.77	-0.32	10039	9711	66.38	62.08	26.44	0.461461	FL2-A	2011_1103H.051	D5C07-111030IM	D5C07-111031IM	Y		Y	D5C07	111031	IM		S1
11.61	40.61	19.35	39.93	184	352.91	16.52	12.47	-1.89	0.19	10025	9723	64.34	60.22	25.74	0.504222	FL2-A	2011_1103H.052	D5C08-111030IM	D5C08-111031IM	Y		Y	D5C08	111031	IM		S1
11.75	36.15	17.6	46.7	176.86	337.96	17.27	14.16	-2.06	-0.18	10036	9745	65.16	60.3	27.04	0.436331	FL2-A	2011_1103H.053	D5C09-111030IM	D5C09-111031IM	Y		Y	D5C09	111031	IM		S1
12.3	39.81	22.91	37.87	177.2	343.31	17.47	12.9	-1.94	-1.09	10035	9746	66.36	61.83	26.49	0.512487	FL2-A	2011_1103H.054	D5C10-111030IM	D5C10-111031IM	Y		Y	D5C10	111031	IM		S1
11.97	38.65	20.63	40.94	176	340.48	16.98	12.84	-1.75	-0.5	10040	9727	65.76	61.27	26.36	0.485614	FL2-A	2011_1103H.055	D5C11-111030IM	D5C11-111031IM	Y		Y	D5C11	111031	IM		S1
13.54	38.09	18.67	42.62	163	312.63	17.77	13.83	-1.83	0.37	10031	9722	66	61.77	26.59	0.471937	FL2-A	2011_1103H.056	D5D02-111030IM	D5D02-111031IM	Y		Y	D5D02	111031	IM		S1
12.64	42.4	20.73	36.9	171.66	326.44	18.9	12.28	-1.63	-0.63	10047	9719	63.45	60	24.63	0.534678	FL2-A	2011_1103H.057	D5D03-111030IM	D5D03-111031IM	Y		Y	D5D03	111031	IM		S1
13.28	38.82	19.97	40.53	175	335.65	18.32	13.14	-1.67	0.35	10026	9727	64.64	60.72	25.7	0.489225	FL2-A	2011_1103H.058	D5D04-111030IM	D5D04-111031IM	Y		Y	D5D04	111031	IM		S1
11.37	37.39	17.8	45.15	168	322.22	20.65	18.52	-2.92	-0.73	10045	9738	65.65	61.55	26.63	0.452992	FL2-A	2011_1103H.059	D5D05-111030IM	D5D05-111031IM	Y		Y	D5D05	111031	IM		S1
11.07	38.39	19.09	42.9	175.46	335.93	18.18	14.9	-1.69	-1.08	10026	9727	65.36	61.14	26.15	0.47226	FL2-A	2011_1103H.060	D5D06-111030IM	D5D06-111031IM	Y		Y	D5D06	111031	IM		S1
11	39.28	21.76	39.29	179.44	341.98	17.68	13.36	-1.84	-1.36	10025	9723	64.91	60.89	25.68	0.499936	FL2-A	2011_1103H.061	D5D07-111030IM	D5D07-111031IM	Y		Y	D5D07	111031	IM		S1
11.5	35.52	24.05	40.04	182.94	349.53	17.25	15.52	-1.7	-1.27	10020	9703	65.74	61.43	25.98	0.47009	FL2-A	2011_1103H.062	D5D08-111030IM	D5D08-111031IM	Y		Y	D5D08	111031	IM		S1
13.47	41.2	20.28	38.25	185.56	356.96	16.78	12.06	-1.32	-0.24	10029	9668	64.18	60.02	26.02	0.518565	FL2-A	2011_1103H.063	D5D09-111030IM	D5D09-111031IM	Y		Y	D5D09	111031	IM		S1
10.51	37.84	21.13	39.89	186.57	361.02	18.46	15.2	-1.06	-0.66	10193	9817	64.52	60.16	28.56	0.486813	FL2-A	2011_1103H.064	D5D10-111030IM	D5D10-111031IM	Y		Y	D5D10	111031	IM		S1
12.35	36	20.24	43.27	171.81	329.27	16.86	13.1	-1.88	0.35	10027	9734	65.33	61.2	25.75	0.454144	FL2-A	2011_1103H.065	D5D11-111030IM	D5D11-111031IM	Y		Y	D5D11	111031	IM		S1
11.61	41.03	23.8	34.88	180	345.24	17.07	12.82	-1.82	-0.49	10040	9750	66.47	61.59	28.13	0.540508	FL2-A	2011_1103H.066	D5E02-111030IM	D5E02-111031IM	Y		Y	D5E02	111031	IM		S1
10.94	40.5	2.54	58.54	176.79	320	18.87	20.39	-1.89	-0.22	10032	9717	65.68	61.06	26.2	0.408926	FL2-A	2011_1103H.067	D5E03-111030IM	D5E03-111031IM	Y		Y	D5E03	111031	IM		S1
12.2	37.91	22.63	39.15	178	341.4	17.1	13.04	-1.84	-0.28	10027	9710	65.37	61.39	25.83	0.491954	FL2-A	2011_1103H.068	D5E04-111030IM	D5E04-111031IM	Y		Y	D5E04	111031	IM		S1
9.96	37.97	21.56	39.84	182	349.08	15.4	13.12	-1.78	-0.13	10027	9738	63.6	59.73	25.28	0.487984	FL2-A	2011_1103H.069	D5E05-111030IM	D5E05-111031IM	Y		Y	D5E05	111031	IM		S1
13.1	39.68	23.96	36.56	171.76	335.44	18.66	13.91	-1.25	-1.66	10028	9723	64.76	60.88	25.47	0.520462	FL2-A	2011_1103H.070	D5E06-111030IM	D5E06-111031IM	Y		Y	D5E06	111031	IM		S1
11.6	39.05	25.19	36.25	175.16	340.49	20.36	15.15	-2.77	-1.7	10040	9734	63.82	59.66	26.15	0.518592	FL2-A	2011_1103H.071	D5E07-111030IM	D5E07-111031IM	Y		Y	D5E07	111031	IM		S1
10.6	36.42	22.27	41.71	186.26	360.15	18.25	14.38	-2.32	-0.89	10022	9726	64.74	60.95	25.56	0.466146	FL2-A	2011_1103H.072	D5E08-111030IM	D5E08-111031IM	Y		Y	D5E08	111031	IM		S1
10.13	50.44	15.47	33.85	187.04	353	18.8	13.43	-1	-0.48	10029	9758	66.2	61.74	28.45	0.59841	FL2-A	2011_1103H.073	D5E09-111030IM	D5E09-111031IM	Y		Y	D5E09	111031	IM		S1
10.47	37.33	22.1	41.12	182.21	352.07	17.62	14.55	-2.13	-1.31	10022	9746	64.33	60.43	25.1	0.475844	FL2-A	2011_1103H.074	D5E10-111030IM	D5E10-111031IM	Y		Y	D5E10	111031	IM		S1
11.76	36.68	22.62	40.78	187.21	355.07	17.07	13.92	-1.85	-1.06	10032	9692	67.23	62.83	26.59	0.473535	FL2-A	2011_1103H.075	D5E11-111030IM	D5E11-111031IM	Y		Y	D5E11	111031	IM		S1
9.96	49.79	19.82	31.31	194.91	371.48	18.73	14.35	-1.6	-1.95	10025	9760	68.7	64.1	29.05	0.613933	FL2-A	2011_1103H.076	D5F02-111030IM	D5F02-111031IM	Y		Y	D5F02	111031	IM		S1
10.96	36.07	22.81	40.27	177.5	342.87	19.44	14.57	-1.94	-0.55	10056	9739	64.58	60.65	25.81	0.472491	FL2-A	2011_1103H.077	D5F03-111030IM	D5F03-111031IM	Y		Y	D5F03	111031	IM		S1
7.96	42.3	4.81	54.93	178.58	321	21.63	23.39	-1.61	-1.64	10042	9739	65.26	61.37	25.84	0.435051	FL2-A	2011_1103H.078	D5F04-111030IM	D5F04-111031IM	Y		Y	D5F04	111031	IM		S1
12.01	40.26	24.95	34.78	176	337.57	17.18	14.76	-2.4	-0.91	10055	9720	62.29	58.43	24.9	0.536514	FL2-A	2011_1103H.079	D5F05-111030IM	D5F05-111031IM	Y		Y	D5F05	111031	IM		S1
9.57	37.51	21.67	40.96	207.31	398.49	12.24	10.47	-0.92	-0.81	10027	9772	67.02	62.61	26.63	0.478017	FL2-A	2011_1103H.080	D5F06-111030IM	D5F06-111031IM	Y		Y	D5F06	111031	IM		S1
10.87	53.22	2.47	44.92	146.09	268.98	22.6	20.25	-0.74	-0.23	10058	9778	67.96	63.46	27.14	0.542287	FL2-A	2011_1103H.081	D5F07-111030IM	D5F07-111031IM	Y		Y	D5F07	111031	IM		S1
11.95	45.86	0.3	55.02	184.26	337.99	18.97	19.68	-1.64	0.54	10023	9771	63.35	58.53	27.66	0.4546	FL2-A	2011_1103H.082	D5F08-111030IM	D5F08-111031IM	Y		Y	D5F08	111031	IM		S1
9.93	33.81	20.04	45.45	183	350.99	17.59	17.08	-2.16	-0.68	10057	9674	70.5	62.79	32.53	0.426571	FL2-A	2011_1103H.083	D5F09-111030IM	D5F09-111031IM	Y		Y	D5F09	111031	IM		S1
10.09	37.91	23.01	38.6	191	366.34	15.49	12.64	-2.06	-0.46	10026	9726	67.36	62.63	27.3	0.495491	FL2-A	2011_1103H.084	D5F10-111030IM	D5F10-111031IM	Y		Y	D5F10	111031	IM		S1
12	44.77	25.69	29.34	192	368.26	16.89	12.59	-2.53	-0.25	10046	9774	71.83	65.4	32.81	0.604102	FL2-A	2011_1103H.085	D5F11-111030IM	D5F11-111031IM	Y		Y	D5F11	111031	IM		S1
9.12	32.81	20.29	46.81	187.74	354.04	14.4	12.08	-1.66	-0.27	10034	9722	73.57	69.92	27.48	0.412082	FL2-A	2011_1103H.086	D5G02-111030IM	D5G02-111031IM	Y		Y	D5G02	111031	IM		S1
7.55	39.09	3.38	58.83	170.48	308	20.49	22.91	-1.29	-0.76	10021	9732	68.16	63.06	28.06	0.399203	FL2-A	2011_1103H.087	D5G03-111030IM	D5G03-111031IM	Y		Y	D5G03	111031	IM		S1
12.24	36.66	24.85	37.92	186.54	359	16.49	13.5	-1.04	-1.03	10049	9738	66.86	62.15	26.75	0.491553	FL2-A	2011_1103H.088	D5G04-111030IM	D5G04-111031IM	Y		Y	D5G04	111031	IM		S1
11.76	39.8	19.67	40.18	178.52	338.23	16.75	13.24	-1.28	-0.41	10034	9727	64.86	61.11	25.41	0.497624	FL2-A	2011_1103H.089	D5G05-111030IM	D5G05-111031IM	Y		Y	D5G05	111031	IM		S1
10.05	38.28	22.95	39.02	187.9	359.76	14.89	13.11	-1.19	-1.7	10030	9729	66.47	62.29	26.29	0.495213	FL2-A	2011_1103H.090	D5G06-111030IM	D5G06-111031IM	Y		Y	D5G06	111031	IM		S1
11.03	39.01	25.78	35.21	182.6	353.1	16.83	13.37	-1.73	-1.36	10027	9766	66.82	62.25	26.25	0.5256	FL2-A	2011_1103H.091	D5G07-111030IM	D5G07-111031IM	Y		Y	D5G07	111031	IM		S1
11.34	39.25	23.31	37.61	181.87	349.9	16.87	14.85	-1.75	-1.43	10017	9721	65.73	61.26	26.02	0.510669	FL2-A	2011_1103H.092	D5G08-111030IM	D5G08-111031IM	Y		Y	D5G08	111031	IM		S1
11.34	49.89	18.92	31.73	177.15	339.87	20.1	16.27	-1.6	-2.01	10049	9771	68.77	61.34	33.46	0.611247	FL2-A	2011_1103H.093	D5G09-111030IM	D5G09-111031IM	Y		Y	D5G09	111031	IM		S1
11.03	34.88	23.32	40.48	190	364.42	16.37	14.67	-1.17	-0.39	10037	9761	67.39	62.56	27.55	0.462845	FL2-A	2011_1103H.094	D5G10-111030IM	D5G10-111031IM	Y		Y	D5G10	111031	IM		S1
9.81	38.48	21.82	39.92	188.75	361.31	16.29	13.71	-1.81	-0.93	10035	9738	64.49	60.25	25.91	0.490816	FL2-A	2011_1103H.095	D5G11-111030IM	D5G11-111031IM	Y		Y	D5G11	111031	IM		S1
9.65	37.17	23.88	38.47	181.57	352.33	14.79	11.79	-1.43	-0.62	10034	9768	64.79	60.5	26.33	0.491407	FL2-A	2011_1103H.096	V5H01-111030IM	V5H01-111031IM	Y		Y	Vehic	111031	IM		S1
10.6	40.07	20.86	40.1	186.75	358.98	16.29	13.37	-2.02	-1.24	10034	9750	63.96	59.68	25.7	0.499813	FL2-A	2011_1103H.097	D5H02-111030IM	D5H02-111031IM	Y		Y	D5H02	111031	IM		S1
10.29	37.69	22.72	39.91	190.8	368	16.41	13.97	-2.04	-0.99	10052	9763	64.58	59.94	26.63	0.485696	FL2-A	2011_1103H.098	D5H03-111030IM	D5H03-111031IM	Y		Y	D5H03	111031	IM		S1
9.56	38.14	20.05	41.97	194.77	372.95	14.09	11.97	-1.5	-0.44	10028	9727	65.48	61.37	25.85	0.476095	FL2-A	2011_1103H.099	D5H04-111030IM	D5H04-111031IM	Y		Y	D5H04	111031	IM		S1
10.91	41.03	8.7	50.93	195.82	364	17.1	17.02	-1.89	-0.44	10027	9748	63.29	58.79	25.76	0.446172	FL2-A	2011_1103H.100	D5H05-111030IM	D5H05-111031IM	Y		Y	D5H05	111031	IM		S1
10.86	40.09	21.91	37.92	184.92	354.71	14.99	12.4	-1.12	-0.82	10033	9736	69.15	64.59	27.26	0.513908	FL2-A	2011_1103H.101	D5H06-111030IM	D5H06-111031IM	Y		Y	D5H06	111031	IM		S1
7.49	65.82	7.48	27.62	211.46	392.27	20.51	12.96	-1.28	-0.32	10064	9763	75.7	70.44	33.82	0.704409	FL2-A	2011_1103H.102	D5H07-111030IM	D5H07-111031IM	Y		Y	D5H07	111031	IM		S1
7.89	19.97	17.3	61.53	193.06	391.52	17.08	19.56	-0.8	-0.71	10065	9704	113.93	95.76	61.53	0.245031	FL2-A	2011_1103H.103	D5H08-111030IM	D5H08-111031IM	Y		Y	D5H08	111031	IM		S1
8.09	85.08	6.89	9.9	202.87	396.85	26.39	13.07	-1.96	-0.58	10213	9748	64.9	63.21	21.74	0.895768	FL2-A	2011_1103H.104	D5H09-111030IM	D5H09-111031IM	Y		Y	D5H09	111031	IM		S1
10.2	37.69	24.2	38.18	191.99	372.06	14.12	11.6	-1.4	-0.6	10035	9760	68.32	63.43	27.69	0.496771	FL2-A	2011_1103H.105	D5H10-111030IM	D5H10-111031IM	Y		Y	D5H10	111031	IM		S1
11.05	53.79	23.71	23.33	205	407.32	16.11	11.22	-1.36	-1.53	10064	9758	67.99	61.31	33.28	0.697484	FL2-A	2011_1103H.106	D5H11-111030IM	D5H11-111031IM	Y		Y	D5H11	111031	IM		S1
10.15	43.63	19.21	37.44	197.22	380.42	14.92	12.1	-0.75	-0.97	10440	9709	64.84	59.91	27.38	0.538177	FL2-A	2011_1103H.107	V5H12-111030IM	V5H12-111031IM	Y		Y	Vehic	111031	IM		S1
6.92	44.37	20.05	35.47	236.57	455.43	12.66	8.97	-0.87	-0.37	10041	9672	61.58	58.48	23.76	0.555736	FL2-A	2011_1108H.001	V0tub-111102SE-1	V0tub-111102SE-1			Y	Vehic	111102	SE	1	S2
8.12	36.85	19.2	41.27	244	467.99	15.94	14.86	1.08	-0.68	10456	9723	71.36	62.12	35.46	0.47171	FL2-A	2011_1108H.002	D4B04-111102SE	D4B04-111102SE			Y	D4B04	111102	SE		S2
7.72	30.98	11.94	56.54	229	439.22	17.32	18.12	-0.38	-0.72	10238	9733	72.06	63.74	33.16	0.353976	FL2-A	2011_1108H.003	D4B06-111102SE	D4B06-111102SE			Y	D4B06	111102	SE		S2
6.52	34.41	6.74	57.25	237.18	448.63	18.65	17.66	0.79	-0.27	10251	9728	71.59	62.66	34.95	0.375409	FL2-A	2011_1108H.004	D4E04-111102SE	D4E04-111102SE			Y	D4E04	111102	SE		S2
9.93	25.68	9.01	60.32	217	416.21	18.97	22.4	3.28	-0.36	10402	9802	74.47	64.19	37.25	0.298605	FL2-A	2011_1108H.005	D4F09-111102SE	D4F09-111102SE			Y	D4F09	111102	SE		S2
10.77	38.94	15.68	41.12	259	496.76	13.14	11.39	0.61	2.78	10312	9732	84.93	74.39	39.58	0.486385	FL2-A	2011_1108H.006	D4G04-111102SE	D4G04-111102SE			Y	D4G04	111102	SE		S2
7.82	45.59	19.13	36.09	249.16	477.44	14.41	9.49	-1.69	-0.56	10070	9700	70.45	65.68	29.09	0.558154	FL2-A	2011_1108H.007	D5A11-111102SE	D5A11-111102SE			Y	D5A11	111102	SE		S2
7.4	59.69	13.79	26.75	246.67	465.26	13.85	9.64	-1.61	-0.28	10041	9696	67.3	63.23	28.58	0.690537	FL2-A	2011_1108H.008	D5E09-111102SE	D5E09-111102SE			Y	D5E09	111102	SE		S2
11.57	36.91	20.34	40.98	226.17	436.5	17.34	14.32	1.23	-1.63	10194	9760	72.67	64.23	33.8	0.473873	FL2-A	2011_1108H.009	D5F07-111102SE	D5F07-111102SE			Y	D5F07	111102	SE		S2
8.62	54.48	15.95	29.41	249.5	469.34	11.22	9.12	-0.4	0.13	10071	9656	65.59	61.87	28.42	0.649422	FL2-A	2011_1108H.010	D5F11-111102SE	D5F11-111102SE			Y	D5F11	111102	SE		S2
7.1	78.23	5.09	15.68	265.97	490.01	12.49	6.92	1.15	-0.2	10068	9680	71.77	68.87	30.29	0.833032	FL2-A	2011_1108H.011	D5H07-111102SE	D5H07-111102SE			Y	D5H07	111102	SE		S2
8.5	59.18	18.38	23.11	245	470.36	12.73	8.66	-1.28	-0.38	10061	9662	62.6	58.67	28.84	0.719164	FL2-A	2011_1108H.012	D5H11-111102SE	D5H11-111102SE			Y	D5H11	111102	SE		S2
14.49	37.84	7.16	45.01	250	479.5	15.5	14.47	7.31	2.68	10402	9824	73.22	65.99	39.95	0.456729	FL2-A	2011_1108H.013	D6A11-111102SE	D6A11-111102SE			Y	D6A11	111102	SE		S2
6.23	65.99	6.81	25.84	267.82	492.98	13.54	8.03	0.94	0.1	10084	9645	74.13	71.6	33.13	0.71861	FL2-A	2011_1108H.014	D6B02-111102SE	D6B02-111102SE			Y	D6B02	111102	SE		S2
9.42	38.45	7.38	53.17	245.19	471.99	16.97	12.97	1.19	-0.43	10243	9714	77.73	68.2	36.1	0.419668	FL2-A	2011_1108H.015	D6B07-111102SE	D6B07-111102SE			Y	D6B07	111102	SE		S2
9.99	31.04	30.57	35.55	238	456.48	15.09	12.63	0.13	-1.29	10327	9720	77.47	66.94	36.74	0.466136	FL2-A	2011_1108H.016	D6B09-111102SE	D6B09-111102SE			Y	D6B09	111102	SE		S2
9.45	65.42	7.09	26.54	267.49	484.1	11.98	8	0.36	-0.02	10051	9674	73.99	70.9	28.4	0.711396	FL2-A	2011_1108H.017	D6E10-111102SE	D6E10-111102SE			Y	D6E10	111102	SE		S2
7.94	55.65	16.05	27.8	246.95	472	11.85	8.17	0.21	-0.47	10051	9702	63.69	59.45	27.41	0.666866	FL2-A	2011_1108H.018	D6F07-111102SE	D6F07-111102SE			Y	D6F07	111102	SE		S2
13.65	37.08	20.89	39.94	222	425.8	18.51	15.44	-1.59	1.18	10190	9730	63.18	56.33	30.85	0.481433	FL2-A	2011_1108H.019	D6F11-111102SE	D6F11-111102SE			Y	D6F11	111102	SE		S2
10.35	69.5	5.95	23	268.1	486.89	11.37	7.33	1.9	-0.59	10082	9658	74.12	70.81	28.95	0.751351	FL2-A	2011_1108H.020	D6G10-111102SE	D6G10-111102SE			Y	D6G10	111102	SE		S2
9.22	34.05	21.03	41.89	238.29	461.17	16.5	12.71	0.04	0.6	10221	9730	70.48	64.09	32.64	0.44838	FL2-A	2011_1108H.021	D6H09-111102SE	D6H09-111102SE			Y	D6H09	111102	SE		S2
7.13	43.93	17.31	38.35	242.97	463.49	12.61	8.38	-0.75	0.37	10038	9668	65.7	61.78	26.26	0.533909	FL2-A	2011_1108H.022	V0tub-111102SE-2	V0tub-111102SE-2			Y	Vehic	111102	SE	2	S2
7.75	46.43	16.1	36.78	245.27	467.16	12.78	9.38	-0.37	0.26	10059	9682	63.12	59.63	25.28	0.557986	FL2-A	2011_1116H.001	V0tub-111102SE-2	V0tub-111109SE-1	Y		Y	Vehic	111109	SE	1	S2
12.93	46.25	20.93	26.37	252	483.34	19.17	11.74	5.16	-1.82	10611	9791	67.8	63.6	31.08	0.636877	FL2-A	2011_1116H.002	D1B03-111102SE	D1B03-111109SE	Y		Y	D1B03	111109	SE		S2
12.37	30.96	12.35	48.89	225	431.55	21.83	22.87	5.08	-0.58	10357	9828	60.57	54.49	29.84	0.387727	FL2-A	2011_1116H.003	D1B04-111102SE	D1B04-111109SE	Y		Y	D1B04	111109	SE		S2
8.53	30.59	8.55	58.32	223	427.71	21.07	26.72	1.68	-1.8	10293	9761	67.37	60.07	31.78	0.344056	FL2-A	2011_1116H.004	D1B06-111102SE	D1B06-111109SE	Y		Y	D1B06	111109	SE		S2
8.63	31.74	2.13	62.03	220	421.96	24.63	28.37	3.99	-0.56	10328	9764	69.63	61.66	33.83	0.338488	FL2-A	2011_1116H.005	D1B08-111102SE	D1B08-111109SE	Y		Y	D1B08	111109	SE		S2
11	42.34	23.56	30.08	264	506.35	24.64	16.36	1.65	-1.96	10270	9774	66.53	61.59	30.56	0.584645	FL2-A	2011_1116H.006	D2E11-111102SE	D2E11-111109SE	Y		Y	D2E11	111109	SE		S2
9.12	56.72	18.47	20.34	251	481.42	14.3	10.33	3.98	-1.74	10146	9748	63.42	57.67	31.01	0.73605	FL2-A	2011_1116H.007	D2F08-111102SE	D2F08-111109SE	Y		Y	D2F08	111109	SE		S2
10.31	43.72	19.41	30.77	240	460.32	17.65	14.39	4.02	-0.41	10280	9783	69.91	62.15	34.71	0.586924	FL2-A	2011_1116H.008	D2F10-111102SE	D2F10-111109SE	Y		Y	D2F10	111109	SE		S2
9.57	52.02	22.19	24.36	239	458.4	14.48	10.97	1.58	-2.44	10100	9734	58.6	54.58	25.37	0.681068	FL2-A	2011_1116H.010	D3A09-111102SE	D3A09-111109SE	Y		Y	D3A09	111109	SE		S2
8.53	60.74	12.44	26.22	242.1	452.41	14.63	9.09	0.02	0.23	10090	9674	76.01	71.44	32.46	0.698482	FL2-A	2011_1116H.011	D3A11-111102SE	D3A11-111109SE	Y		Y	D3A11	111109	SE		S2
6.57	58.74	13.03	26.29	235.75	448.33	13.36	10.3	1.17	-0.02	10075	9683	67.89	61.75	33.07	0.690815	FL2-A	2011_1116H.012	D3B06-111102SE	D3B06-111109SE	Y		Y	D3B06	111109	SE		S2
9.99	65.7	10.86	20.62	258	494.84	23.7	13.11	2.8	-1.19	10288	9809	68.98	67.07	33.57	0.761121	FL2-A	2011_1116H.013	D3D11-111102SE	D3D11-111109SE	Y		Y	D3D11	111109	SE		S2
27.96	56.68	9.18	35.01	71	136.18	29.14	18.32	-3.56	0.88	10079	9770	80.61	73.94	34.44	0.61817	FL2-A	2011_1116H.014	D4D03-111102SE	D4D03-111109SE	Y		Y	D4D03	111109	SE		S2
7.22	57.47	11.36	30.86	249.24	462.28	13.46	9.6	0.06	-0.12	10083	9646	67.24	63.46	27.46	0.650628	FL2-A	2011_1116H.015	D4G03-111102SE	D4G03-111109SE	Y		Y	D4G03	111109	SE		S2
13.17	29.09	17.76	45.94	243	466.07	20.81	19.9	3.69	0.08	10296	9783	54.41	48.96	25.72	0.387712	FL2-A	2011_1116H.016	D5H09-111102SE	D5H09-111109SE	Y		Y	D5H09	111109	SE		S2
19.01	33.69	16.05	38.38	224	429.63	19.99	19.6	9.71	-0.85	10508	9857	67.95	59.11	37.23	0.467462	FL2-A	2011_1116H.017	D7A11-111102SE	D7A11-111109SE	Y		Y	D7A11	111109	SE		S2
16.1	63.73	10.09	19.51	235	450.73	24.02	14.03	7.41	-2.54	10068	9745	68.75	64.77	29.37	0.765617	FL2-A	2011_1116H.019	D7B05-111102SE	D7B05-111109SE	Y		Y	D7B05	111109	SE		S2
13.34	60.31	6.86	27.35	239	445.4	20.35	13.61	5.55	-0.92	10048	9723	64.25	59.73	28.34	0.687999	FL2-A	2011_1116H.020	D7B09-111102SE	D7B09-111109SE	Y		Y	D7B09	111109	SE		S2
16.82	53.8	17.82	23.12	233	446.89	23.94	16.81	5.43	-4.32	10062	9761	77.84	74.2	30.37	0.699428	FL2-A	2011_1116H.021	D7C03-111102SE	D7C03-111109SE	Y		Y	D7C03	111109	SE		S2
10.72	33.67	9.8	51.15	215	412.37	21.08	21.98	3.62	-0.31	10251	9799	70.29	61.49	34.42	0.396958	FL2-A	2011_1116H.022	D7C08-111102SE	D7C08-111109SE	Y		Y	D7C08	111109	SE		S2
8.07	58.45	15.03	25.86	251.17	476.21	12.36	8.25	-0.22	-0.09	10079	9673	67.57	61.51	30.79	0.693275	FL2-A	2011_1116H.023	D7E04-111102SE	D7E04-111109SE	Y		Y	D7E04	111109	SE		S2
15.23	32.86	25.21	33.3	227	435.39	17.72	13.71	4.9	0.69	10345	9823	54.68	49.02	27.36	0.496675	FL2-A	2011_1116H.024	D7H02-111102SE	D7H02-111109SE	Y		Y	D7H02	111109	SE		S2
10.75	32.15	18.58	43.18	232	444.98	16.89	18.54	2.65	0.3	10329	9780	63.44	56.13	31.33	0.426789	FL2-A	2011_1116H.025	D8A06-111102SE	D8A06-111109SE	Y		Y	D8A06	111109	SE		S2
15.47	34.29	24.24	31.2	251	481.42	18.2	13.36	7.65	-0.33	10408	9850	57.34	50.11	29.63	0.523591	FL2-A	2011_1116H.026	D8A11-111102SE	D8A11-111109SE	Y		Y	D8A11	111109	SE		S2
9.95	35.66	19.42	40.33	259	496.76	24.61	16.06	1.2	-0.63	10262	9773	67.55	62.29	29.82	0.469272	FL2-A	2011_1116H.027	D8E02-111102SE	D8E02-111109SE	Y		Y	D8E02	111109	SE		S2
10.38	35.25	22.28	38.45	232	444.98	16.92	16.63	0.04	0.4	10165	9724	56.24	50.19	26.61	0.47829	FL2-A	2011_1116H.028	D8F10-111102SE	D8F10-111109SE	Y		Y	D8F10	111109	SE		S2
9.37	32.94	9.99	52.55	226	433.47	22.64	22.91	2.9	-0.92	10297	9798	61.51	56.55	29.26	0.385308	FL2-A	2011_1116H.029	D8G04-111102SE	D8G04-111109SE	Y		Y	D8G04	111109	SE		S2
12.11	32.83	10.27	49.19	219	420.04	17.81	18.68	5.69	0.05	10310	9771	71.03	62.32	34.35	0.400268	FL2-A	2011_1116H.030	D8G08-111102SE	D8G08-111109SE	Y		Y	D8G08	111109	SE		S2
8.11	48.45	16.09	35.13	240.22	456.45	12.76	9.33	0.1	-0.81	10035	9663	62.31	59.68	23.84	0.579684	FL2-A	2011_1116H.031	VOtub-111102SE-2	V0tub-111109SE-2	Y		Y	Vehic	111109	SE	2	S2
8.08	30.56	24.09	43.24	244	475.8	15.57	13.02	-1.59	0.47	10154	9630	59.01	56.34	20.13	0.414092	FL2-A	2011_1122H.001	V0tub-111117SS-1	V0tub-111117SS-1			Y	Vehic	111117	SS	1	S3
6.91	50.54	20.44	30.3	248.47	524.5	21.2	12.63	-2.91	-0.62	10138	9689	61.89	59.61	28.78	0.625186	FL2-A	2011_1122H.002	D1A11-111117SS	D1A11-111117SS			Y	D1A11	111117	SS		S3
7.97	29.27	23.78	45.56	245.4	482.33	15	12.92	-1.78	0.55	10056	9748	57.48	55.01	19.74	0.391153	FL2-A	2011_1122H.003	D1B03-111117SS	D1B03-111117SS			Y	D1B03	111117	SS		S3
9.1	30.24	26.49	43.6	245	477.75	18.91	16.88	-3.28	-1.49	10069	9753	59.06	56.12	20.3	0.409534	FL2-A	2011_1122H.004	D1D03-111117SS	D1D03-111117SS			Y	D1D03	111117	SS		S3
9.45	31.99	30.49	37.22	244	475.8	18.27	14.47	-2.75	-1.4	10042	9736	57.2	54.72	20.02	0.462216	FL2-A	2011_1122H.005	D1G08-111117SS	D1G08-111117SS			Y	D1G08	111117	SS		S3
8.82	29.6	18.04	49.67	241	469.95	21.77	19.72	-2.87	1.51	10086	9744	61.26	58.11	22.76	0.373407	FL2-A	2011_1122H.006	D2B06-111117SS	D2B06-111117SS			Y	D2B06	111117	SS		S3
8.23	32.26	26.07	41.5	243.56	476.4	15.82	13.57	-1.96	-1.48	10051	9789	57.96	55.35	19.49	0.437364	FL2-A	2011_1122H.007	D2C04-111117SS	D2C04-111117SS			Y	D2C04	111117	SS		S3
8.29	32.32	24.05	44.11	237.01	470.61	16.01	13.87	-2.32	-1.17	10072	9757	58.01	55.67	19.34	0.422871	FL2-A	2011_1122H.008	D2F08-111117SS	D2F08-111117SS			Y	D2F08	111117	SS		S3
9.01	29.74	25.76	44.18	244	475.8	18.22	16.15	-2.89	-0.97	10117	9818	59.25	56.68	20.41	0.402327	FL2-A	2011_1122H.009	D2G03-111117SS	D2G03-111117SS			Y	D2G03	111117	SS		S3
9.39	30.28	27.14	43.31	249	485.55	19.66	16.27	-3.49	-1.77	10186	9811	60.63	59.07	21.7	0.411469	FL2-A	2011_1122H.010	D2G10-111117SS	D2G10-111117SS			Y	D2G10	111117	SS		S3
9.88	31.33	25.94	41.28	225	437.35	16.29	14.87	-1.55	-0.29	10073	9720	58.08	54.87	20.44	0.431483	FL2-A	2011_1122H.011	D3A07-111117SS	D3A07-111117SS			Y	D3A07	111117	SS		S3
8.96	34.31	25.54	39.94	239	471.91	15.92	12.95	-1.53	-1	10068	9765	58.57	56.31	19.69	0.462088	FL2-A	2011_1122H.012	D3A09-111117SS	D3A09-111117SS			Y	D3A09	111117	SS		S3
8.4	36.18	21.87	42.1	245	477.75	20.54	15.51	-2.66	-1.11	10060	9815	60.56	58.43	20.71	0.462187	FL2-A	2011_1122H.013	D3A11-111117SS	D3A11-111117SS			Y	D3A11	111117	SS		S3
7.8	14.49	-6.13	89.23	190	370.5	33.8	34.04	2.36	2.39	10140	9774	119.21	123.89	45.72	0.139703	FL2-A	2011_1122H.014	D3B03-111117SS	D3B03-111117SS			Y	D3B03	111117	SS		S3
9.5	37.68	21.48	40.65	237.8	462.65	17.19	14.72	-1.4	-0.96	10069	9757	58.22	55.6	20.79	0.481042	FL2-A	2011_1122H.015	D3D04-111117SS	D3D04-111117SS			Y	D3D04	111117	SS		S3
8.67	32.78	25.29	41.34	240	468	16.9	14.73	-2.2	-0.53	10051	9750	57.83	55.34	20.09	0.442256	FL2-A	2011_1122H.016	D3D11-111117SS	D3D11-111117SS			Y	D3D11	111117	SS		S3
9.67	30.67	29.76	39.53	237	462.15	15.95	14.54	-2.86	-1.46	10040	9772	57.61	55.12	19.14	0.436895	FL2-A	2011_1122H.017	D3F07-111117SS	D3F07-111117SS			Y	D3F07	111117	SS		S3
9.77	41.87	17.04	40.67	246.12	462.26	18.47	14.01	-1.54	-0.11	10049	9784	58.77	56.72	20.47	0.507269	FL2-A	2011_1122H.018	D3G03-111117SS	D3G03-111117SS			Y	D3G03	111117	SS		S3
9.09	31.85	25.75	41.63	239.26	465.28	16.83	13.88	-1.9	-0.78	10081	9767	58.83	56.48	20	0.433451	FL2-A	2011_1122H.019	D3G04-111117SS	D3G04-111117SS			Y	D3G04	111117	SS		S3
10.7	35.41	31.98	32.73	247	481.65	19.69	14.27	-2.66	-1.82	10043	9795	64.14	61.15	20.25	0.519665	FL2-A	2011_1122H.020	D3H09-111117SS	D3H09-111117SS			Y	D3H09	111117	SS		S3
9.41	29.67	25.44	44.21	235	458.25	18.06	14.14	-2.62	-0.11	10039	9742	60.03	57.79	20.28	0.401597	FL2-A	2011_1122H.021	D4A01-111117SS	D4A04-111117SS	Y		Y	D4A04	111117	SS		S3
9.25	30.48	23.29	45.83	251.27	479.31	17.96	17.18	-1.69	-1.77	10045	9727	63.77	59.7	23.6	0.399423	FL2-A	2011_1122H.022	D4C08-111117SS	D4C08-111117SS			Y	D4C08	111117	SS		S3
10.48	35.22	24.35	39.84	231.88	446.99	17.05	14.45	-1.05	-1.41	10042	9759	58.36	55.83	20.25	0.469225	FL2-A	2011_1122H.024	D4G03-111117SS	D4G03-111117SS			Y	D4G03	111117	SS		S3
8.74	30.52	27.69	41.09	236.67	462.99	14.43	12.89	-1.53	-0.95	10037	9771	59.35	57.15	19.65	0.426197	FL2-A	2011_1122H.025	V0tub-111117SS-2	V0tub-111117SS-2			Y	Vehic	111117	SS	2	S3
9.18	33.9	23.05	42.45	242.41	469.78	16.25	13.7	-1.03	-0.86	10046	9777	59.12	56.79	19.79	0.444008	FL2-A	2011_1122H.026	V0tub-111117SS-3	V0tub-111117SS-3			Y	Vehic	111117	SS	3	S3
9.47	38.06	23.33	38.13	238	474.11	17.32	13.34	-1.65	-0.37	10061	9794	58.65	56.31	20.64	0.499541	FL2-A	2011_1122H.027	D5E09-111117SS	D5E09-111117SS			Y	D5E09	111117	SS		S3
8.31	34.22	24.17	41.28	240	468	17.47	15.43	-2.28	-1.15	10043	9776	58.15	55.6	20.76	0.453245	FL2-A	2011_1122H.028	D5F11-111117SS	D5F11-111117SS			Y	D5F11	111117	SS		S3
8.33	38.44	22.4	39.03	238	464.1	17.28	14.74	-2.38	-0.5	10062	9766	57.77	55.48	21.08	0.496192	FL2-A	2011_1122H.029	D5H07-111117SS	D5H07-111117SS			Y	D5H07	111117	SS		S3
8.13	29.5	16.92	52.58	241	469.95	22.34	19.99	-3.12	0.06	10070	9729	69.95	63.61	31.55	0.359405	FL2-A	2011_1122H.030	D5H08-111117SS	D5H08-111117SS			Y	D5H08	111117	SS		S3
8.28	36.01	22.22	42.51	238.99	473.68	17.95	14.76	-2.04	-1.66	10107	9772	58.38	55.64	19.97	0.458609	FL2-A	2011_1122H.031	D5H11-111117SS	D5H11-111117SS			Y	D5H11	111117	SS		S3
8.99	39.81	20.54	39.72	235	458.25	18.77	15.91	-2.49	-0.5	10085	9756	57.79	54.52	22.52	0.500566	FL2-A	2011_1122H.032	D6B02-111117SS	D6B02-111117SS			Y	D6B02	111117	SS		S3
8.73	31.88	27.56	40.34	237	462.15	15.7	15.61	-2.38	-1.84	10070	9749	59.23	56.56	21.03	0.441429	FL2-A	2011_1122H.033	D6E10-111117SS	D6E10-111117SS			Y	D6E10	111117	SS		S3
8.79	29.08	24.72	45.2	243	473.85	18.66	16.96	-2.7	-0.56	10061	9709	63.98	60	24.99	0.391492	FL2-A	2011_1122H.034	D6F05-111117SS	D6F05-111117SS			Y	D6F05	111117	SS		S3
9.89	38.58	24.82	37.04	238.19	468.52	16.94	13.68	-1.59	-1.95	10084	9790	58.46	56.14	20.79	0.510182	FL2-A	2011_1122H.035	D6F07-111117SS	D6F07-111117SS			Y	D6F07	111117	SS		S3
8.07	37.2	23.98	38.27	237.12	457.49	16.3	13.95	-1.87	-1	10049	9745	58.74	56.51	20.93	0.492911	FL2-A	2011_1122H.036	D6G10-111117SS	D6G10-111117SS			Y	D6G10	111117	SS		S3
9.23	42.72	20.19	37.02	238.21	456.97	18.72	15.25	-1.45	-1.51	10079	9792	58.78	56.74	21.91	0.535741	FL2-A	2011_1122H.038	D7B05-111117SS	D7B05-111117SS			Y	D7B05	111117	SS		S3
8.86	32.66	23.32	43.3	232	452.4	17.11	13.31	-2.31	0	10048	9769	59.5	57.17	20.36	0.429963	FL2-A	2011_1122H.039	D7B06-111117SS	D7B06-111117SS			Y	D7B06	111117	SS		S3
9.25	30.78	26.82	42.18	233	454.35	18.04	14.56	-2.9	-0.93	10091	9797	59.26	57.28	20.46	0.421875	FL2-A	2011_1122H.040	D7B09-111117SS	D7B09-111117SS			Y	D7B09	111117	SS		S3
10.8	55.76	1.89	45.82	226	440.7	23.63	23.51	-2.73	-0.25	10113	9720	59.46	56.09	25.17	0.548927	FL2-A	2011_1122H.041	D7C03-111117SS	D7C03-111117SS			Y	D7C03	111117	SS		S3
8.49	35.61	23.67	40.43	233.16	459.3	16.09	12.42	-1.7	-0.56	10046	9766	58.58	56.5	19.77	0.468306	FL2-A	2011_1122H.042	D7D03-111117SS	D7D03-111117SS			Y	D7D03	111117	SS		S3
9.07	39.49	21.4	39.34	236.52	457.59	18.65	15.29	-1.56	-1.67	10057	9805	58.46	55.52	21	0.500951	FL2-A	2011_1122H.043	D7E04-111117SS	D7E04-111117SS			Y	D7E04	111117	SS		S3
9.43	34.19	25.8	40.17	232.53	457.13	17.34	13.69	-1.6	-1.85	10048	9753	60.72	58.24	20.72	0.45979	FL2-A	2011_1122H.044	D7G10-111117SS	D7G10-111117SS			Y	D7G10	111117	SS		S3
8.67	31.82	25.38	42.26	231.7	455.23	15.21	13.5	-1.7	-0.81	10049	9773	57.71	55.01	19.88	0.429536	FL2-A	2011_1122H.045	D8D07-111117SS	D8D07-111117SS			Y	D8D07	111117	SS		S3
9.28	34.77	21.69	42.94	231	450.45	15.64	12.98	-1.51	-0.06	10037	9820	58.68	56.39	19.64	0.447433	FL2-A	2011_1122H.046	V0tub-111117SS-4	V0tub-111117SS-4			Y	Vehic	111117	SS	4	S3

## Sheet: EXCLUDED Experiments
RMS (FL2-A)	Freq. G1 (FL2-A)	Freq. S (FL2-A)	Freq. G2 (FL2-A)	G1 Mean (FL2-A)	G2 Mean (FL2-A)	G1 cv (FL2-A)	G2 cv (FL2-A)	Freq. sub-G1 (FL2-A)	Freq. super-G2 (FL2-A)	Ungated count	Gated count	Mean (FSC-H)	Median (FSC-H)	StdDev (FSC-H)	%G1	FL1/2-A	File name	Sample ID	Corrected Sample ID	Sample ID changed?	Annotation	Include?	Plate ID	Growth date	Researcher	Qualifier	Screen
14.74	94.54	12.2	0	173	331.81	52.4	20.1	-6.3	-2.88	10707	9778	99.33	92.41	42.57	1	FL2-A	2011_1011H.014	D3B03-111006IM	D3B03-111006IM		High %G1, bad fit by visual inspection	N	D3B03	111006	IM		S1
10.54	26.26	27.61	47.2	348	667.46	23.14	23.76	-5.67	-2.12	10174	9654	64.56	60.95	24.32	0.357473	FL2-A	2011_1012H.018	D4B07-111006CD	D4B07-111006CD		Bad fit by visual inspection	N	D4B07	111006	CD		S1
18.69	39.19	6.03	48.68	282	540.88	100	11.19	-0.82	2.75	14163	9309	182.79	192.91	72.24	0.446	FL2-A	2011_1012H.025	D4C04-111006CD	D4C04-111006CD		Bad fit by visual inspection	N	D4C04	111006	CD		S1
86.98	26.46	50.66	21.73	52	99.74	12.21	17.56	-3.85	-1.54	10560	9699	106.39	99.27	41.72	0.549077	FL2-A	2011_1012H.034	D4D03-111006CD	D4D03-111006CD		Bad fit by visual inspection	N	D4D03	111006	CD		S1
0	0	0	0	0	0	0	0	0	0	12743	0	0	0	0	#DIV/0!	FL2-A	2011_1012H.165	D5H09-111007CD	D5H09-111007CD		No calculated G1 or G2	N	D5H09	111007	CD		S1
12.72	33.92	4.66	57.44	281	538.96	100	12.74	-0.36	1.72	11023	9808	190.47	208.34	74.74	0.371278	FL2-A	2011_1013H.025	D4C04-111007IM	D4C04-111007IM		Bad fit by visual inspection	N	D4C04	111007	IM		S1
11.47	29.59	3.82	68.44	219	420.04	100	12.11	-1.9	-0.66	10609	9796	193.87	211.8	75.13	0.301846	FL2-A	2011_1014H.039	D6C06-111010CD	D6C06-111010CD		Bad fit by visual inspection	N	D6C06	111010	CD		S1
11.81	66.34	-5.84	45.65	276	529.37	85.43	23.52	-0.71	1.94	12746	11302	77.03	61.23	47.35	0.592374	FL2-A	2011_1014H.049	D6D06-111010CD	D6D06-111010CD		Bad fit by visual inspection	N	D6D06	111010	CD		S1
12.35	106.64	-3.3	2.68	339	650.2	37.41	39.42	-2.69	-0.45	10573	9761	121.37	114.64	50.35	0.975485	FL2-A	2011_1014H.055	D6E02-111010CD	D6E02-111010CD		High %G1, bad fit by visual inspection	N	D6E02	111010	CD		S1
14.58	44.79	8.89	31.14	277	531.29	100	14.93	-1.61	11.29	12929	11437	78.94	58.1	52.8	0.589885	FL2-A	2011_1014H.061	D6E08-111010CD	D6E08-111010CD		Bad fit by visual inspection	N	D6E08	111010	CD		S1
13.15	30.74	-6.47	69.66	272	521.7	100	14.87	0.97	6.72	10878	9748	176.15	189.36	72.43	0.306175	FL2-A	2011_1017H.027	D6C06-111013SD	D6C06-111013SD		Bad fit by visual inspection	N	D6C06	111013	SD		S1
15.16	105.6	1.28	4.35	350	671.3	40.69	53.86	-8.69	-1.16	10531	9748	131.63	124.04	52.91	0.960437	FL2-A	2011_1017H.041	D6E02-111013SD	D6E02-111013SD		High %G1, bad fit by visual inspection	N	D6E02	111013	SD		S1
10.07	52.9	5.97	33.53	310	594.58	100	18.23	-2.95	7.2	8880	7771	64.3	48.05	45.22	0.612056	FL2-A	2011_1017H.046	D6E08-111013SD	D6E08-111013SD		Bad fit by visual inspection	N	D6E08	111013	SD		S1
9.81	27.45	22.7	52.4	352	675.14	25.56	28.19	-6.1	-3.01	10052	9536	65.38	61.45	25.25	0.34377	FL2-A	2011_1017H.183	D4B07-111014CD	D4B07-111014CD		Bad fit by visual inspection	N	D4B07	111014	CD		S1
16.8	40.91	-0.59	54.93	274	525.53	100	13.72	-0.05	4.14	10725	9746	177.24	178.66	73.42	0.426857	FL2-A	2011_1017H.190	D4C04-111014CD	D4C04-111014CD		Bad fit by visual inspection	N	D4C04	111014	CD		S1
17.35	93.4	25.86	0	368	705.82	36.61	11.95	-11.5	-4.11	10629	9648	111.75	106.95	38.68	1	FL2-A	2011_1019H.004	D6E02-111016SD-tub	D6E02-111016SD-tub		High %G1, bad fit by visual inspection	N	D6E02	111016	SD	tub	S1
18.02	44	-4.45	57.61	264	506.35	100	11.77	1.2	3.54	10915	9888	168.55	180.58	72.49	0.433028	FL2-A	2011_1019H.154	D6C06-111015CD	D6C06-111015CD		Bad fit by visual inspection	N	D6C06	111015	CD		S1
12.55	68.64	-6.69	43.08	271	519.78	100	18.63	-0.52	3.9	12870	11355	71.87	56.22	45.79	0.614393	FL2-A	2011_1019H.164	D6D06-111015CD	D6D06-111015CD		Bad fit by visual inspection	N	D6D06	111015	CD		S1
17.82	88.17	10.34	6.23	323	619.51	38.73	100	-5.86	-3.21	10912	9965	113.12	106.4	48.95	0.934004	FL2-A	2011_1019H.170	D6E02-111015CD	D6E02-111015CD		Bad fit by visual inspection	N	D6E02	111015	CD		S1
19.27	52.94	0.42	28.44	292	560.06	100	14.19	0.84	16.61	13225	11414	76.82	56.06	51.66	0.650528	FL2-A	2011_1019H.176	D6E08-111015CD	D6E08-111015CD		Bad fit by visual inspection	N	D6E08	111015	CD		S1
11.46	50.29	2.03	51.14	286	548.55	100	18.45	-4.28	3.13	11637	10778	116.59	105.61	71.06	0.49581	FL2-A	2011_1028H.002	D7A02-111024IM	D7A02-111024IM		Bad fit by visual inspection	N	D7A02	111024	IM		S1
7.89	43.27	-17	0	22	42.2	100	0	2.01	81.01	525	453	241.4	179.03	238.73	1	FL2-A	2011_1028H.014	D7B03-111024IM	D7B03-111024IM		High %G1, bad fit by visual inspection	N	D7B03	111024	IM		S1
10.65	22.34	2.57	68.8	243	466.07	24.77	37.07	5.64	-0.27	10627	9752	59.62	56.14	28.86	0.245117	FL2-A	2011_1103H.003	D1B04-111031SE	D1B04-111031SE		Bad fit by visual inspection	N	D1B04	111031	SE		S2
8.7	23.93	-4.79	78.19	217	416.21	22.78	42.47	5.04	-0.24	10371	9740	69.61	63.14	34.04	0.234332	FL2-A	2011_1103H.004	D1B06-111031SE	D1B06-111031SE		Bad fit by visual inspection	N	D1B06	111031	SE		S2
7.21	21.46	-2.02	77.89	207	397.03	23.13	42.27	2.5	1.08	10354	9774	67.72	62.64	31.89	0.216004	FL2-A	2011_1103H.005	D1B08-111031SE	D1B08-111031SE		Bad fit by visual inspection	N	D1B08	111031	SE		S2
20.39	99.29	16.06	0	238	456.48	100	31.41	-3.03	-5.35	10323	9832	122.18	114.25	53.74	1	FL2-A	2011_1116H.009	D2H09-111102SE	D2H09-111109SE	Y	High %G1; bad fit by visual inspection	N	D2H09	111109	SE		S2
0	0	0	0	0	0	0	0	0	0	15	0	0	0	0	#DIV/0!	FL2-A	2011_1116H.018	D7B03-111102SE	D7B03-111109SE	Y	No calculated G1 or G2	N	D7B03	111109	SE		S2
22.5	11.13	9.36	83	78	152.1	41.51	42.66	-5.32	-2.04	10036	9856	65.52	62.01	23.24	0.118241	FL2-A	2011_1122H.023	D4D03-111117SS	D4D03-111117SS		Bad fit by visual inspection	N	D4D03	111117	SS		S3
8.41	18.27	-1.44	82.88	220	429	17.66	60.87	0.39	1.41	10150	9721	84.53	74.65	44.48	0.180623	FL2-A	2011_1122H.037	D7A02-111117SS	D7A02-111117SS		Bad fit by visual inspection	N	D7A02	111117	SS		S3
